# Supplementary material for: 2-(2-Chloro­pyridin-3-yl)-N-ethyl-4-methyl-1,3-oxazole-5-carboxamide
Source: Acta Crystallogr Sect E Struct Rep Online. 2010 Nov 13;66(Pt 12):o3154. doi: 10.1107/S1600536810045885 (PMC3011711; doi:10.1107/S1600536810045885)
Supplement: Supplementary file 2 [file e-66-o3154-Isup2.hkl]

# 
# h,k,l, Fc-squared, Fo-squared, sigma(Fo-squared) and status flag 
# 
data_I
_shelx_title ' 100612A in P2(1)/c' 
_shelx_refln_list_code          4 
_shelx_F_calc_maximum      222.46 
_exptl_crystal_F_000       552.00 
_reflns_d_resolution_high  0.8400 
 
loop_ 
 _symmetry_equiv_pos_as_xyz 
 'x, y, z' 
 '-x, y+1/2, -z+1/2' 
 '-x, -y, -z' 
 'x, -y-1/2, z-1/2' 
 
_cell_length_a     8.2143 
_cell_length_b    14.5451 
_cell_length_c    10.4360 
_cell_angle_alpha  90.000 
_cell_angle_beta   97.425 
_cell_angle_gamma  90.000 
 
_shelx_F_squared_multiplier     1.000 
 
loop_ 
 _refln_index_h 
 _refln_index_k 
 _refln_index_l 
 _refln_F_squared_calc 
 _refln_F_squared_meas 
 _refln_F_squared_sigma 
 _refln_observed_status 
   1   0   0      491.12      470.84      7.24 o 
   2   0   0     1094.35     1050.36     11.41 o 
   3   0   0       59.28       80.80      1.80 o 
   4   0   0        3.68        3.72      0.64 o 
   5   0   0      164.40      187.82      6.11 o 
   6   0   0      131.66      133.58      4.62 o 
   7   0   0      243.98      250.46     11.18 o 
   8   0   0        4.94        2.39      3.18 o 
   9   0   0       21.52       28.54      5.74 o 
   1   1   0      529.33      546.53      8.35 o 
   2   1   0     4361.68     4554.25     29.26 o 
   3   1   0       45.29       55.04      1.07 o 
   4   1   0      729.90      694.04      5.58 o 
   5   1   0        7.93        9.58      0.72 o 
   6   1   0      159.76      148.46      3.43 o 
   7   1   0        0.52        1.20      1.38 o 
   8   1   0        1.08        0.44      2.09 o 
   9   1   0       39.85       40.34      4.36 o 
   0   2   0       11.13        7.47      0.93 o 
   1   2   0     3420.34     3337.41     23.97 o 
   2   2   0    13404.48    12718.41     79.91 o 
   3   2   0      465.37      509.06      5.84 o 
   4   2   0      160.42      150.08      2.07 o 
   5   2   0       43.01       53.43      1.42 o 
   6   2   0       35.37       32.56      1.67 o 
   7   2   0       30.86       28.45      2.47 o 
   8   2   0        0.00        1.22      2.27 o 
   9   2   0        3.77        2.85      2.64 o 
   1   3   0      168.96      150.90      2.08 o 
   2   3   0     1981.46     2105.97     14.47 o 
   3   3   0     2912.24     2793.84     19.12 o 
   4   3   0      612.97      616.71      5.17 o 
   5   3   0      319.54      324.08      4.91 o 
   6   3   0        0.34       -0.32      0.85 o 
   7   3   0       73.71       73.07      3.45 o 
   8   3   0        6.94        5.75      1.86 o 
   9   3   0        5.72        1.94      2.92 o 
   0   4   0     5460.04     5065.10     51.33 o 
   1   4   0     6188.79     5889.54     76.07 o 
   2   4   0       50.40       53.21      1.46 o 
   3   4   0     1265.39     1242.37      9.67 o 
   4   4   0       82.71      107.51      2.14 o 
   5   4   0       77.59       83.09      2.03 o 
   6   4   0      477.25      490.89      7.35 o 
   7   4   0       37.19       42.36      4.18 o 
   8   4   0        2.84        2.29      1.78 o 
   9   4   0       31.51       36.29      4.23 o 
   1   5   0     1297.53     1246.56     11.32 o 
   2   5   0       42.14       56.95      1.61 o 
   3   5   0     4711.42     4999.53     33.14 o 
   4   5   0      385.42      424.57      4.79 o 
   5   5   0      127.31      114.29      2.46 o 
   6   5   0      106.33      112.67      3.00 o 
   7   5   0        0.42        0.36      1.22 o 
   8   5   0       14.39       14.65      2.41 o 
   9   5   0       25.04       29.65      3.93 o 
   0   6   0     1485.32     1593.62     18.86 o 
   1   6   0     4949.86     5080.94     50.52 o 
   2   6   0        0.48       17.75      9.24 o 
   3   6   0      446.68      447.20      4.75 o 
   4   6   0      291.00      315.04      6.16 o 
   5   6   0        0.52        3.46      1.12 o 
   6   6   0       30.42       32.53      1.91 o 
   7   6   0       33.47       30.01     15.06 o 
   8   6   0        0.04       -1.17      2.03 o 
   9   6   0        0.92        0.31      2.30 o 
   1   7   0      609.00      648.63      9.74 o 
   2   7   0      318.82      359.96      4.81 o 
   3   7   0       66.03       62.27      1.60 o 
   4   7   0       33.74       36.65      1.82 o 
   5   7   0      224.81      211.08      4.78 o 
   6   7   0       69.56       62.92      2.94 o 
   7   7   0       56.64       53.44      4.26 o 
   8   7   0        9.71        8.39      2.60 o 
   0   8   0     4669.50     4768.63     84.70 o 
   1   8   0      126.75      132.87      2.96 o 
   2   8   0       27.64       23.24      1.56 o 
   3   8   0       16.97       16.04      1.52 o 
   4   8   0       31.89       36.61      3.15 o 
   5   8   0       28.01       27.89      1.78 o 
   6   8   0       42.03       45.39      2.73 o 
   7   8   0       31.33       26.18      2.72 o 
   8   8   0        0.22       -1.40      2.09 o 
   1   9   0        7.69        6.75      0.83 o 
   2   9   0        0.27        0.82      0.71 o 
   3   9   0        1.79        0.87      0.80 o 
   4   9   0       11.19       15.92      1.47 o 
   5   9   0       32.95       26.56      2.15 o 
   6   9   0       80.20       84.25      3.66 o 
   7   9   0       45.98       42.20      2.96 o 
   8   9   0        5.96        3.89      2.60 o 
   0  10   0     1168.70     1217.39     17.25 o 
   1  10   0      277.88      278.54      4.79 o 
   2  10   0      579.03      590.34     13.70 o 
   3  10   0      156.01      161.07      6.34 o 
   4  10   0       97.51       84.75      3.45 o 
   5  10   0      107.60      109.39      5.53 o 
   6  10   0        0.54       -0.13      1.30 o 
   7  10   0       34.16       31.93      2.74 o 
   1  11   0      201.83      194.96      4.15 o 
   2  11   0      173.41      178.05      4.63 o 
   3  11   0       39.38       42.00      2.15 o 
   4  11   0       60.78       66.71      3.64 o 
   5  11   0       47.26       42.88      2.84 o 
   6  11   0        6.30        3.04      2.34 o 
   7  11   0       34.55       34.39      2.99 o 
   0  12   0       23.25       19.98      2.37 o 
   1  12   0       28.87       31.12      2.59 o 
   2  12   0      302.72      300.21      7.04 o 
   3  12   0      329.79      277.04      8.06 o 
   4  12   0       24.82       28.53      2.34 o 
   5  12   0        9.17        5.68      1.71 o 
   6  12   0       13.87       15.14      2.36 o 
   1  13   0       28.93       30.08      2.41 o 
   2  13   0       85.13       87.43      5.23 o 
   3  13   0       75.75       66.51      3.39 o 
   4  13   0        2.87        6.14      1.71 o 
   5  13   0        5.47        7.60      2.41 o 
   6  13   0        0.94        2.60      2.16 o 
   0  14   0       30.55       25.23      3.36 o 
   1  14   0        7.73        8.71      1.80 o 
   2  14   0      276.43      257.96      6.43 o 
   3  14   0      155.43      151.06      7.09 o 
   4  14   0       79.69       73.52      3.79 o 
   5  14   0        0.46        1.13      4.59 o 
   1  15   0        3.21        2.69      2.33 o 
   2  15   0       20.73       18.57      4.46 o 
   3  15   0        5.80        7.08      2.53 o 
   4  15   0        0.08        1.78      1.64 o 
   0  16   0      403.79      395.39     14.31 o 
   1  16   0       83.07       86.40      4.22 o 
   2  16   0       55.73       53.49      3.53 o 
   3  16   0        3.15        6.52      2.77 o 
   1  17   0       13.28       12.94      2.40 o 
  -9   1   1       15.93       20.28      4.11 o 
  -8   1   1        1.61        1.75      2.01 o 
  -7   1   1      103.23      113.60     14.11 o 
  -6   1   1       66.00       69.28      2.03 o 
  -5   1   1        0.80        2.98      0.83 o 
  -4   1   1      237.76      280.97      3.07 o 
  -3   1   1       66.96       60.12      1.61 o 
  -2   1   1     3273.75     3383.77     25.98 o 
  -1   1   1      358.15      375.07      6.32 o 
   0   1   1     3327.98     3315.26     82.07 o 
   1   1   1     6982.02     5933.56    691.83 o 
   2   1   1      175.35      174.61      8.30 o 
   3   1   1      310.56      320.42      3.15 o 
   4   1   1      217.05      224.61      2.76 o 
   5   1   1      110.57      108.76      2.16 o 
   6   1   1        8.01        7.59      1.13 o 
   7   1   1       95.08       99.21      4.02 o 
   8   1   1        0.07       -0.65      2.30 o 
   9   1   1        0.81        2.30      2.61 o 
  -9   2   1       18.55       24.49      3.62 o 
  -8   2   1       76.98       86.42      5.16 o 
  -7   2   1        2.33        3.69      1.41 o 
  -6   2   1       57.40       63.47      1.96 o 
  -5   2   1      270.58      273.76      3.31 o 
  -4   2   1       39.82       32.57      1.11 o 
  -3   2   1     1904.17     1812.16     13.03 o 
  -2   2   1    49489.07    41996.55    892.77 o 
  -1   2   1     2277.70     2297.99     17.02 o 
   0   2   1      283.20      283.60     11.07 o 
   1   2   1       95.42       99.88      1.82 o 
   2   2   1       18.42       18.10      1.52 o 
   3   2   1      153.65      120.86      2.09 o 
   4   2   1      752.81      745.46      6.47 o 
   5   2   1      523.00      554.42      8.86 o 
   6   2   1        0.10        0.42      1.04 o 
   7   2   1       48.94       54.09      3.19 o 
   8   2   1       49.05       54.84      3.60 o 
   9   2   1        3.30       -1.59      2.41 o 
  -9   3   1        1.49        5.31      2.67 o 
  -8   3   1       28.74       35.37      6.25 o 
  -7   3   1        8.18        5.60      1.59 o 
  -6   3   1        1.61        1.09      0.72 o 
  -5   3   1      619.04      665.69      5.95 o 
  -4   3   1     3493.59     3586.26     24.61 o 
  -3   3   1      125.02      129.24      2.12 o 
  -2   3   1     7455.25     7477.08     47.65 o 
  -1   3   1      513.47      504.40      8.20 o 
   0   3   1      801.69      726.91      9.33 o 
   1   3   1     3441.14     3294.59     54.30 o 
   2   3   1       16.83       22.13      1.06 o 
   3   3   1       67.21       58.26      1.85 o 
   4   3   1      900.94      826.51      7.64 o 
   5   3   1      112.45       87.65      4.49 o 
   6   3   1       17.91       17.72      1.91 o 
   7   3   1      138.75      143.81      4.87 o 
   8   3   1      120.60      136.89      5.20 o 
   9   3   1        0.44        0.93      2.66 o 
  -9   4   1       11.60       15.11      3.26 o 
  -8   4   1        1.16       -0.21      1.53 o 
  -7   4   1       22.11       25.77      4.34 o 
  -6   4   1        1.55        3.22      0.86 o 
  -5   4   1      241.64      269.94      3.85 o 
  -4   4   1      848.81      805.32      9.13 o 
  -3   4   1      155.46      142.09      7.26 o 
  -2   4   1      717.42      651.17      7.73 o 
  -1   4   1      275.19      262.27      3.68 o 
   0   4   1     6430.22     6088.41     43.28 o 
   1   4   1      340.68      314.61      4.77 o 
   2   4   1      102.60       92.34      1.62 o 
   3   4   1        1.92        2.00      0.47 o 
   4   4   1        4.79        4.81      0.66 o 
   5   4   1      150.83      136.43      4.86 o 
   6   4   1       20.96       22.16      2.10 o 
   7   4   1        0.22        0.56      1.36 o 
   8   4   1        3.55        3.89      1.93 o 
   9   4   1        0.21       -1.17      2.37 o 
  -9   5   1       12.92       14.31      5.08 o 
  -8   5   1       21.01       20.11      3.13 o 
  -7   5   1        2.63        1.46      1.01 o 
  -6   5   1      242.76      228.09      4.36 o 
  -5   5   1      390.38      351.94      4.61 o 
  -4   5   1       50.61       40.31      1.45 o 
  -3   5   1       23.35       33.29      2.09 o 
  -2   5   1     1640.82     1727.43     15.54 o 
  -1   5   1      219.23      226.10      2.75 o 
   0   5   1     1257.16     1222.99     10.65 o 
   1   5   1      334.16      351.98      4.12 o 
   2   5   1      217.57      230.20      2.85 o 
   3   5   1       19.38       31.71      1.51 o 
   4   5   1       15.09       16.13      1.08 o 
   5   5   1      177.72      169.29      3.49 o 
   6   5   1       18.52       16.85      1.52 o 
   7   5   1       22.02       15.44      2.13 o 
   8   5   1        5.01        4.56      1.96 o 
   9   5   1        0.11        1.12      2.52 o 
  -9   6   1        5.37        7.79      3.42 o 
  -8   6   1      131.54      140.51      6.72 o 
  -7   6   1        0.39        0.52      1.22 o 
  -6   6   1        3.28        4.34      1.34 o 
  -5   6   1       41.25       37.51      1.60 o 
  -4   6   1       25.21       26.75      1.43 o 
  -3   6   1      222.07      209.37      2.96 o 
  -2   6   1     2118.91     2263.82     16.23 o 
  -1   6   1     1585.86     1540.46     11.58 o 
   0   6   1       39.80       36.53      1.74 o 
   1   6   1      701.18      722.59      7.12 o 
   2   6   1      408.63      386.58      4.11 o 
   3   6   1        6.21        7.79      0.81 o 
   4   6   1      159.39      154.44      2.73 o 
   5   6   1      122.62      139.51      3.24 o 
   6   6   1        4.14        2.30      0.98 o 
   7   6   1      105.39      109.78      5.63 o 
   8   6   1       49.31       41.66      8.02 o 
  -8   7   1        7.29        6.61      2.46 o 
  -7   7   1       94.78       84.75      4.67 o 
  -6   7   1       14.57       14.38      3.93 o 
  -5   7   1      283.92      297.35      9.98 o 
  -4   7   1      125.47      129.36      3.46 o 
  -3   7   1      309.76      356.86      5.12 o 
  -2   7   1      232.36      220.60      3.12 o 
  -1   7   1       29.67       18.85      1.03 o 
   0   7   1      206.76      212.16      5.31 o 
   1   7   1     1661.79     1661.57     15.30 o 
   2   7   1      225.61      240.11      3.78 o 
   3   7   1      158.38      148.77      2.59 o 
   4   7   1      372.09      379.92      4.70 o 
   5   7   1      115.98      111.13      3.51 o 
   6   7   1        0.59        0.97      1.17 o 
   7   7   1       46.25       47.15      7.29 o 
   8   7   1       16.49       17.06      3.22 o 
  -8   8   1        1.88       -0.77      1.96 o 
  -7   8   1        0.04       -0.22      1.29 o 
  -6   8   1       68.33       70.41      3.28 o 
  -5   8   1      242.45      250.41      5.10 o 
  -4   8   1      363.78      371.73      5.72 o 
  -3   8   1     1766.94     1635.64     25.20 o 
  -2   8   1      685.26      726.49      7.01 o 
  -1   8   1     1433.54     1423.67     11.42 o 
   0   8   1        8.32       17.73      0.95 o 
   1   8   1      153.59      127.61      3.30 o 
   2   8   1      470.51      414.11      6.84 o 
   3   8   1      614.29      637.89      7.59 o 
   4   8   1       44.14       43.33      1.93 o 
   5   8   1      344.53      317.51      6.36 o 
   6   8   1        8.54       10.38      1.74 o 
   7   8   1        2.29        2.02      1.95 o 
   8   8   1       11.61        9.53      3.00 o 
  -8   9   1        5.77        5.34      2.70 o 
  -7   9   1      135.65      119.01      5.91 o 
  -6   9   1        0.16        1.18      1.28 o 
  -5   9   1       78.33       76.26      3.39 o 
  -4   9   1        9.67        7.12      1.18 o 
  -3   9   1      471.73      460.46      6.66 o 
  -2   9   1      169.55      157.48      2.91 o 
  -1   9   1      196.83      188.14      3.65 o 
   0   9   1       12.68        3.64      0.84 o 
   1   9   1      148.85      124.85      3.88 o 
   2   9   1      134.76      149.42      3.84 o 
   3   9   1       64.25       60.25      2.99 o 
   4   9   1       16.64       16.47      1.47 o 
   5   9   1      307.39      304.62     14.54 o 
   6   9   1       40.63       40.95      3.39 o 
   7   9   1        1.35        0.36      2.02 o 
   8   9   1       31.53       32.43      4.33 o 
  -7  10   1       11.70        4.98      1.87 o 
  -6  10   1       12.48       14.70      2.08 o 
  -5  10   1       86.66       72.97      2.87 o 
  -4  10   1       57.43       62.01      2.55 o 
  -3  10   1       33.65       34.44      2.05 o 
  -2  10   1      916.76      915.34     10.76 o 
  -1  10   1      350.77      344.30      5.38 o 
   0  10   1      166.97      177.62      3.77 o 
   1  10   1      447.37      439.26      8.93 o 
   2  10   1       16.13       11.30      1.24 o 
   3  10   1       18.78       21.51      1.72 o 
   4  10   1      191.51      188.25      4.29 o 
   5  10   1        0.05        0.27      1.17 o 
   6  10   1        2.11        1.45      1.41 o 
   7  10   1        0.08        1.69      2.00 o 
  -7  11   1        0.25       -0.26      1.57 o 
  -6  11   1        7.40        5.58      1.71 o 
  -5  11   1      176.20      162.55      6.34 o 
  -4  11   1        7.53        5.38      1.30 o 
  -3  11   1        3.19        1.08      0.99 o 
  -2  11   1        3.55        3.02      1.15 o 
  -1  11   1       11.19       12.87      1.70 o 
   0  11   1       20.26       20.67      1.91 o 
   1  11   1        2.49        3.41      1.18 o 
   2  11   1        3.62        4.08      1.24 o 
   3  11   1        0.10        0.47      1.29 o 
   4  11   1       18.14       20.12      1.73 o 
   5  11   1       65.33       63.18      4.49 o 
   6  11   1        0.34        2.36      1.60 o 
   7  11   1       22.07       15.59      3.30 o 
  -7  12   1       13.40       12.47      3.02 o 
  -6  12   1       26.85       25.71      3.20 o 
  -5  12   1      116.92      119.76      3.80 o 
  -4  12   1      349.35      321.83     10.66 o 
  -3  12   1        0.39       -0.35      1.41 o 
  -2  12   1      120.46      124.42      4.12 o 
  -1  12   1        7.44        9.99      1.91 o 
   0  12   1      637.00      618.04      8.31 o 
   1  12   1       66.14       60.47      5.89 o 
   2  12   1      371.03      366.73     13.21 o 
   3  12   1       34.43       36.51      3.91 o 
   4  12   1        1.27        1.38      2.01 o 
   5  12   1       46.78       51.45      3.21 o 
   6  12   1       87.15       93.38      6.16 o 
  -6  13   1       37.28       32.05      3.76 o 
  -5  13   1        9.11       13.38      2.72 o 
  -4  13   1      126.44      124.28      4.91 o 
  -3  13   1        0.03        1.60      1.37 o 
  -2  13   1      100.35       76.97      4.09 o 
  -1  13   1      169.79      170.59      4.98 o 
   0  13   1       21.95       20.41      1.78 o 
   1  13   1        0.18       -0.82      1.09 o 
   2  13   1        0.26        0.60      1.26 o 
   3  13   1       67.21       68.76      3.38 o 
   4  13   1       73.64       75.05      8.83 o 
   5  13   1       68.04       82.71      5.07 o 
   6  13   1       22.19       25.19      5.79 o 
  -5  14   1       32.24       36.15      4.66 o 
  -4  14   1      173.74      165.45      5.39 o 
  -3  14   1       21.47       24.87      2.56 o 
  -2  14   1      134.69      123.52      4.50 o 
  -1  14   1       69.59       72.30      3.60 o 
   0  14   1      205.22      202.79      4.86 o 
   1  14   1       38.10       37.25      2.72 o 
   2  14   1       33.32       34.34      2.65 o 
   3  14   1        0.03        2.15      1.61 o 
   4  14   1       46.38       40.77      4.73 o 
   5  14   1       15.70        8.20      2.77 o 
  -4  15   1       47.37       41.60      3.34 o 
  -3  15   1        0.24       -1.93      1.43 o 
  -2  15   1       33.09       39.39      3.01 o 
  -1  15   1       86.45       80.87      3.95 o 
   0  15   1       80.67       94.35      4.12 o 
   1  15   1      352.72      345.35      7.66 o 
   2  15   1       53.87       54.85      6.49 o 
   3  15   1        2.09        1.89      1.67 o 
   4  15   1        4.64        1.64      2.31 o 
  -3  16   1        3.89        3.00      1.94 o 
  -2  16   1       73.29       78.80      4.47 o 
  -1  16   1        0.54        0.01      1.51 o 
   0  16   1       94.11       83.16      7.55 o 
   1  16   1        1.53        1.82      1.48 o 
   2  16   1        1.11       -0.53      1.54 o 
   3  16   1       40.09       50.20      3.50 o 
  -1  17   1        2.16        1.53      1.70 o 
   0  17   1        0.50        2.51      1.98 o 
   1  17   1       54.26       56.42      7.33 o 
  -9   0   2        0.37       -0.62      3.18 o 
  -8   0   2      153.66      143.43      9.14 o 
  -7   0   2      474.75      528.68     10.44 o 
  -6   0   2      203.37      202.12      4.48 o 
  -5   0   2      799.84      797.29      9.70 o 
  -4   0   2     4004.47     3968.84     34.80 o 
  -3   0   2      380.24      401.30      5.30 o 
  -2   0   2     1734.10     1676.70     18.75 o 
  -1   0   2     2114.65     2034.49     29.55 o 
   0   0   2     2979.99     2902.71     40.46 o 
   1   0   2     1334.47     1388.78     15.24 o 
   2   0   2      278.47      258.46      4.24 o 
   3   0   2     1689.46     1596.33     29.02 o 
   4   0   2       13.46       11.45      1.55 o 
   5   0   2      198.05      217.86      9.54 o 
   6   0   2       25.08       22.85      4.35 o 
   7   0   2       36.26       36.21      3.10 o 
   8   0   2        9.42       21.34      4.99 o 
   9   0   2       28.04       23.50      5.74 o 
  -9   1   2       34.20       31.68      3.92 o 
  -8   1   2        2.69        2.46      2.16 o 
  -7   1   2       12.16        9.94      2.33 o 
  -6   1   2      225.17      212.82      3.64 o 
  -5   1   2      163.75      168.71      2.62 o 
  -4   1   2       25.50       26.04      1.13 o 
  -3   1   2      663.54      689.50      5.51 o 
  -2   1   2      188.82      150.06      3.10 o 
  -1   1   2     6336.64     6087.33     89.05 o 
   0   1   2       17.51       13.45      0.65 o 
   1   1   2       44.16       36.69      0.92 o 
   2   1   2     2642.17     2629.22     27.65 o 
   3   1   2      175.72      190.17      3.49 o 
   4   1   2        0.09        0.73      1.01 o 
   5   1   2     1012.14     1083.30     13.58 o 
   6   1   2       41.90       45.96      2.18 o 
   7   1   2      107.18      118.35      4.47 o 
   8   1   2       50.04       66.26      5.29 o 
   9   1   2       18.99       21.29      4.01 o 
  -9   2   2       21.31       24.84      6.94 o 
  -8   2   2        0.01       -0.04      1.84 o 
  -7   2   2       24.92       29.68      2.49 o 
  -6   2   2      187.95      192.08      3.48 o 
  -5   2   2      363.33      309.19      6.89 o 
  -4   2   2     1007.73      989.25      7.76 o 
  -3   2   2      105.40       87.18      1.82 o 
  -2   2   2      742.65      723.30      9.16 o 
  -1   2   2     1099.06     1218.81     13.50 o 
   0   2   2      984.53      951.08      8.92 o 
   1   2   2      185.65      209.68      2.50 o 
   2   2   2       50.94       43.95      1.33 o 
   3   2   2     1122.39     1082.03     18.80 o 
   4   2   2       16.41       25.87      1.15 o 
   5   2   2       15.02       12.94      1.24 o 
   6   2   2       56.07       60.56      3.08 o 
   7   2   2       20.43       22.37      2.36 o 
   8   2   2       22.81       19.65      2.56 o 
   9   2   2       70.69       67.41      6.12 o 
  -9   3   2        0.13        0.23      2.30 o 
  -8   3   2        0.18        0.30      1.96 o 
  -7   3   2        3.08        1.40      1.03 o 
  -6   3   2       40.78       43.86      1.81 o 
  -5   3   2      205.07      189.16      3.27 o 
  -4   3   2      155.55      174.39      3.84 o 
  -3   3   2     1298.79     1455.25     11.17 o 
  -2   3   2     1741.56     1591.70     13.11 o 
  -1   3   2     2284.34     2424.81     21.19 o 
   0   3   2      606.60      629.95      7.35 o 
   1   3   2      386.18      408.15      4.87 o 
   2   3   2       46.05       35.47      1.01 o 
   3   3   2      386.51      338.95     10.07 o 
   4   3   2        3.94        5.54      0.64 o 
   5   3   2       54.45       63.50      3.93 o 
   6   3   2       69.47       78.64      3.52 o 
   7   3   2       15.61       16.08      2.78 o 
   8   3   2       86.84       95.01      4.53 o 
   9   3   2        2.64        3.14      2.93 o 
  -9   4   2        6.94        5.58      2.69 o 
  -8   4   2        2.08        1.71      2.55 o 
  -7   4   2       20.33       14.11      1.63 o 
  -6   4   2        0.10        0.08      0.74 o 
  -5   4   2      107.45      104.93      2.44 o 
  -4   4   2     6814.49     6836.55     55.92 o 
  -3   4   2     1649.71     1773.99     13.32 o 
  -2   4   2      933.41     1020.82      9.37 o 
  -1   4   2      251.86      229.26      3.38 o 
   0   4   2      155.58      155.45      2.29 o 
   1   4   2      192.39      177.25      2.30 o 
   2   4   2      625.93      650.91      5.67 o 
   3   4   2      618.27      591.78      8.14 o 
   4   4   2       59.50       50.76      1.78 o 
   5   4   2      104.70      115.12      2.80 o 
   6   4   2      254.55      276.01      6.46 o 
   7   4   2       15.98       21.47      2.97 o 
   8   4   2      278.00      268.51      7.35 o 
   9   4   2        5.91        5.22      2.33 o 
  -9   5   2        4.47        1.41      3.49 o 
  -8   5   2        3.97        3.36      2.20 o 
  -7   5   2       82.19       80.86      2.95 o 
  -6   5   2       60.67       50.36      1.76 o 
  -5   5   2       28.65       31.46      1.49 o 
  -4   5   2     3518.97     3482.69     24.56 o 
  -3   5   2      111.70      112.71      2.58 o 
  -2   5   2       97.94       97.87      2.57 o 
  -1   5   2      381.60      360.16      4.28 o 
   0   5   2        3.84        3.04      0.52 o 
   1   5   2     1240.03     1222.44     15.61 o 
   2   5   2     1312.14     1380.90     11.91 o 
   3   5   2     1057.77     1045.65     10.86 o 
   4   5   2      118.08      100.58      2.55 o 
   5   5   2       32.52       37.64      1.79 o 
   6   5   2      429.97      441.60      8.47 o 
   7   5   2        0.60       -0.48      1.39 o 
   8   5   2       95.39       94.78      4.66 o 
  -9   6   2        0.02        2.44      2.37 o 
  -8   6   2        6.86       10.49      5.48 o 
  -7   6   2       67.42       68.54      3.31 o 
  -6   6   2      821.03      764.71     11.57 o 
  -5   6   2      156.55      125.64      2.77 o 
  -4   6   2       13.78       10.54      0.96 o 
  -3   6   2      525.64      456.87      5.92 o 
  -2   6   2      618.21      553.91      5.41 o 
  -1   6   2      341.26      312.17      7.00 o 
   0   6   2      146.22      120.69      2.22 o 
   1   6   2     1339.65     1239.68      9.68 o 
   2   6   2      203.60      195.96      4.73 o 
   3   6   2      384.56      359.27      4.21 o 
   4   6   2      297.26      305.24     13.12 o 
   5   6   2       10.26       14.04      1.35 o 
   6   6   2       75.36       83.20      5.63 o 
   7   6   2        1.89        3.70      2.02 o 
   8   6   2        4.34        3.31      2.19 o 
  -8   7   2       36.93       33.48      6.89 o 
  -7   7   2       13.18       12.23      2.29 o 
  -6   7   2       36.88       32.89      2.08 o 
  -5   7   2      385.31      417.19      6.32 o 
  -4   7   2       13.39       16.04      1.74 o 
  -3   7   2       18.32       19.40      1.68 o 
  -2   7   2     1249.95     1280.08     10.46 o 
  -1   7   2        2.76        6.53      3.22 o 
   0   7   2       51.84       36.03      1.33 o 
   1   7   2       28.45       34.88      1.19 o 
   2   7   2      251.23      214.16      3.85 o 
   3   7   2      749.97      741.88      7.06 o 
   4   7   2      312.63      314.98      5.02 o 
   5   7   2        0.07        0.56      0.98 o 
   6   7   2      342.34      338.96     12.26 o 
   7   7   2        0.29        4.11      2.19 o 
   8   7   2        0.06        3.50      2.24 o 
  -8   8   2       11.56       11.40      2.88 o 
  -7   8   2        0.71       -1.12      1.28 o 
  -6   8   2       32.18       38.10      2.24 o 
  -5   8   2       21.71       25.47      1.85 o 
  -4   8   2      277.02      292.91      5.12 o 
  -3   8   2        0.01        1.79      0.88 o 
  -2   8   2       60.69       59.34      1.75 o 
  -1   8   2      136.95      142.78      2.98 o 
   0   8   2       41.28       32.70      2.16 o 
   1   8   2        2.44        1.80      0.54 o 
   2   8   2      246.30      289.28      3.80 o 
   3   8   2       51.14       47.96      5.52 o 
   4   8   2       73.06       66.14      3.41 o 
   5   8   2      138.89      128.98      4.07 o 
   6   8   2       51.78       49.51      8.79 o 
   7   8   2        2.22       -0.35      1.84 o 
   8   8   2        0.14       -0.71      2.08 o 
  -8   9   2        0.02        1.90      1.71 o 
  -7   9   2       10.04        8.93      1.90 o 
  -6   9   2       21.73       23.09      2.40 o 
  -5   9   2       13.27       16.49      1.64 o 
  -4   9   2        8.20       10.42      1.53 o 
  -3   9   2      133.73      134.48      3.37 o 
  -2   9   2       40.69       37.89      2.00 o 
  -1   9   2      579.12      573.90      7.06 o 
   0   9   2        1.47        1.35      0.97 o 
   1   9   2        4.50        5.01      1.18 o 
   2   9   2       89.69      102.67      3.81 o 
   3   9   2      152.26      159.18      3.50 o 
   4   9   2       29.60       23.66      2.10 o 
   5   9   2       58.81       66.46      3.23 o 
   6   9   2       17.03       15.51      2.90 o 
   7   9   2       25.93       26.13      5.12 o 
  -7  10   2      118.00      123.33      4.71 o 
  -6  10   2      160.43      158.25      8.03 o 
  -5  10   2      190.04      182.46      4.43 o 
  -4  10   2       48.65       55.98      2.52 o 
  -3  10   2       66.18       55.28      2.71 o 
  -2  10   2      221.40      213.42      5.05 o 
  -1  10   2        1.12        1.23      0.81 o 
   0  10   2     1348.00     1310.15     30.43 o 
   1  10   2      338.79      324.76     11.44 o 
   2  10   2        0.62        0.86      0.82 o 
   3  10   2      467.51      435.18     14.52 o 
   4  10   2      150.51      158.47      4.70 o 
   5  10   2        0.71        0.30      1.20 o 
   6  10   2       83.65       78.31      3.71 o 
   7  10   2        9.21        5.96      2.53 o 
  -7  11   2       17.89       17.86      2.78 o 
  -6  11   2       13.32       10.31      1.90 o 
  -5  11   2        3.46        1.87      1.22 o 
  -4  11   2      135.19      118.28      3.57 o 
  -3  11   2      266.35      258.82      5.74 o 
  -2  11   2       11.80       16.46      2.19 o 
  -1  11   2        9.39       11.72      1.55 o 
   0  11   2       12.64       12.82      1.55 o 
   1  11   2       58.35       60.84      2.77 o 
   2  11   2      269.53      295.18     15.09 o 
   3  11   2      531.73      528.34      8.45 o 
   4  11   2       71.95       86.58      3.69 o 
   5  11   2       11.12       11.43      4.45 o 
   6  11   2      185.58      200.33      5.87 o 
   7  11   2       37.25       39.13      4.51 o 
  -7  12   2        6.29        7.94      2.12 o 
  -6  12   2       40.47       35.70      2.94 o 
  -5  12   2       22.57       24.10      2.12 o 
  -4  12   2        4.73        3.60      1.55 o 
  -3  12   2      242.14      239.49      5.94 o 
  -2  12   2      231.28      223.75      5.64 o 
  -1  12   2        0.37       -0.90      1.02 o 
   0  12   2       16.89       19.14      1.91 o 
   1  12   2        6.73        5.23      1.38 o 
   2  12   2       29.97       27.23      2.21 o 
   3  12   2       30.87       30.60      4.17 o 
   4  12   2        2.59        2.40      1.87 o 
   5  12   2        2.45        1.07      1.60 o 
   6  12   2        2.15        1.50      1.57 o 
  -6  13   2        9.08        7.20      2.43 o 
  -5  13   2        9.70        6.79      1.95 o 
  -4  13   2       33.40       28.69      2.65 o 
  -3  13   2       38.31       33.29      3.47 o 
  -2  13   2        8.01        7.51      1.72 o 
  -1  13   2      193.69      185.10      5.26 o 
   0  13   2      102.58      111.50      3.91 o 
   1  13   2       57.07       54.95      2.99 o 
   2  13   2       83.30       81.63      3.61 o 
   3  13   2       80.92       76.63      4.54 o 
   4  13   2       98.65      113.60      5.52 o 
   5  13   2       53.53       51.63      4.19 o 
   6  13   2        0.31        0.61      2.15 o 
  -5  14   2        3.95        2.54      1.80 o 
  -4  14   2        0.55        1.63      1.57 o 
  -3  14   2       22.33       22.05      2.73 o 
  -2  14   2      192.77      185.40      5.60 o 
  -1  14   2       25.68       23.08      2.37 o 
   0  14   2        0.02        0.08      1.28 o 
   1  14   2      190.24      206.30      5.62 o 
   2  14   2       29.15       26.08      2.51 o 
   3  14   2       29.41       28.10      2.58 o 
   4  14   2       40.11       45.16      4.35 o 
   5  14   2        5.68        1.32      2.23 o 
  -4  15   2       27.38       19.75      3.04 o 
  -3  15   2       14.45       12.72      2.78 o 
  -2  15   2        0.59       -0.56      1.37 o 
  -1  15   2       33.23       31.30      2.84 o 
   0  15   2       78.09       80.21     10.05 o 
   1  15   2        2.66        2.30      1.63 o 
   2  15   2       17.71       19.95      2.44 o 
   3  15   2      193.38      225.19     26.81 o 
   4  15   2       56.42       60.20      5.79 o 
  -3  16   2        7.02        9.32      2.20 o 
  -2  16   2       24.13       21.67      2.69 o 
  -1  16   2       90.53       97.37      5.15 o 
   0  16   2      158.39      173.94      6.63 o 
   1  16   2        3.16        4.22      1.79 o 
   2  16   2        1.05       -0.09      1.60 o 
   3  16   2       85.43       83.98      5.74 o 
  -1  17   2       81.82       84.07      5.39 o 
   0  17   2        0.89        1.31      1.98 o 
  -9   1   3        5.94        4.16      2.52 o 
  -8   1   3       44.51       40.19      3.79 o 
  -7   1   3        0.00       -0.80      0.90 o 
  -6   1   3      163.20      176.45      3.62 o 
  -5   1   3        0.28        0.54      0.56 o 
  -4   1   3       20.92       20.30      1.09 o 
  -3   1   3     1044.86      982.08      9.25 o 
  -2   1   3      182.79      170.16      5.92 o 
  -1   1   3       26.63       15.32      1.94 o 
   0   1   3     2145.01     2115.25     28.03 o 
   1   1   3      379.26      359.12      3.90 o 
   2   1   3       73.98       82.01      1.43 o 
   3   1   3     1511.19     1602.89     15.49 o 
   4   1   3      698.34      768.50      8.66 o 
   5   1   3       85.25       75.90      4.84 o 
   6   1   3        1.40        1.03      1.20 o 
   7   1   3        0.30       -0.06      1.08 o 
   8   1   3       48.75       52.14      3.62 o 
   9   1   3       13.16       17.83      5.88 o 
  -9   2   3       15.14       23.38      3.55 o 
  -8   2   3       17.67       15.30      2.85 o 
  -7   2   3       60.87       66.87      3.17 o 
  -6   2   3      616.74      614.56      7.02 o 
  -5   2   3      258.69      276.28      4.08 o 
  -4   2   3      141.40      119.58      3.31 o 
  -3   2   3        1.69        2.40      0.63 o 
  -2   2   3     1034.51      994.90     29.84 o 
  -1   2   3     1289.04     1330.26     15.21 o 
   0   2   3        0.14        1.88      0.55 o 
   1   2   3     1305.70     1335.27     10.99 o 
   2   2   3      337.93      381.92      4.03 o 
   3   2   3      657.61      694.28      8.11 o 
   4   2   3      178.91      180.13      3.32 o 
   5   2   3       14.13        7.30      1.37 o 
   6   2   3      138.99      142.99      4.72 o 
   7   2   3       94.23       97.81      4.36 o 
   8   2   3        5.40        2.46      1.79 o 
   9   2   3        4.19        5.05      3.35 o 
  -9   3   3        0.37        0.10      3.05 o 
  -8   3   3        2.22        2.45      2.11 o 
  -7   3   3        2.06        1.45      0.88 o 
  -6   3   3       44.59       45.73      1.93 o 
  -5   3   3        2.72        1.43      0.86 o 
  -4   3   3       22.24       15.78      1.07 o 
  -3   3   3      331.95      324.53      3.95 o 
  -2   3   3      237.06      259.79      4.96 o 
  -1   3   3     1313.30     1284.95     15.97 o 
   0   3   3     1732.95     1809.25     17.59 o 
   1   3   3     2293.93     2494.04     19.13 o 
   2   3   3      165.88      142.50      4.20 o 
   3   3   3     1159.16     1211.28     15.05 o 
   4   3   3       66.98       60.62      2.53 o 
   5   3   3      311.92      355.19      7.03 o 
   6   3   3      636.15      649.18     10.73 o 
   7   3   3      156.22      151.16      5.34 o 
   8   3   3        1.57        4.03      1.89 o 
  -9   4   3        6.45        7.53      2.77 o 
  -8   4   3        3.40        4.87      1.57 o 
  -7   4   3      136.38      130.53      3.26 o 
  -6   4   3      146.61      148.95      3.26 o 
  -5   4   3       80.14       66.07      2.82 o 
  -4   4   3       82.80       70.51      1.98 o 
  -3   4   3      177.88      190.17      3.41 o 
  -2   4   3       63.99       93.26      2.54 o 
  -1   4   3     1654.68     1622.08     15.23 o 
   0   4   3      592.70      624.24      8.38 o 
   1   4   3     2426.35     2578.05     19.92 o 
   2   4   3        7.31        7.93      0.68 o 
   3   4   3        5.14       17.04      1.22 o 
   4   4   3       81.69       92.83      3.98 o 
   5   4   3       46.90       43.40      2.68 o 
   6   4   3       28.66       27.56      2.47 o 
   7   4   3      104.06       89.76      4.40 o 
   8   4   3       39.31       44.77      6.42 o 
  -9   5   3        0.44        2.21      3.45 o 
  -8   5   3       20.18       18.97      2.22 o 
  -7   5   3        1.01        2.97      1.06 o 
  -6   5   3        0.16        0.48      0.85 o 
  -5   5   3      234.24      270.24      5.11 o 
  -4   5   3        2.60        0.57      0.98 o 
  -3   5   3      504.97      502.87      6.31 o 
  -2   5   3      207.88      198.61      3.97 o 
  -1   5   3      560.95      594.68     10.73 o 
   0   5   3      624.94      679.63     12.02 o 
   1   5   3     1844.22     1998.95     16.13 o 
   2   5   3       50.61       48.85      1.67 o 
   3   5   3       52.32       55.31      1.45 o 
   4   5   3      146.20      140.55      3.12 o 
   5   5   3       92.44       96.83      5.72 o 
   6   5   3      311.09      318.08      7.28 o 
   7   5   3       35.47       36.60      3.48 o 
   8   5   3        7.97        6.28      2.07 o 
  -9   6   3       23.08       22.09      5.04 o 
  -8   6   3       10.19        8.74      1.87 o 
  -7   6   3       27.77       30.52      2.15 o 
  -6   6   3      824.21      770.08     22.37 o 
  -5   6   3      143.41      156.04      3.67 o 
  -4   6   3      176.04      186.14      3.84 o 
  -3   6   3      140.40      166.15      3.41 o 
  -2   6   3       19.33       20.46      1.12 o 
  -1   6   3       13.66       16.92      0.97 o 
   0   6   3     1797.67     2118.60     17.07 o 
   1   6   3       55.07       43.64      1.92 o 
   2   6   3        2.02        6.06      1.18 o 
   3   6   3       58.62       56.92      1.61 o 
   4   6   3      228.23      218.60      8.15 o 
   5   6   3       62.36       66.96      2.43 o 
   6   6   3      366.58      392.16     11.52 o 
   7   6   3        0.02       -1.20      2.08 o 
   8   6   3        9.90       14.28      3.21 o 
  -8   7   3        0.15        0.64      1.50 o 
  -7   7   3       10.52        7.66      1.73 o 
  -6   7   3      398.46      383.36      6.43 o 
  -5   7   3        1.57        2.36      1.05 o 
  -4   7   3       63.96       62.71      2.41 o 
  -3   7   3      233.89      254.74      4.71 o 
  -2   7   3       25.99       31.38      1.16 o 
  -1   7   3      265.78      281.45      5.15 o 
   0   7   3      206.81      199.36      3.27 o 
   1   7   3      867.33      868.79      7.76 o 
   2   7   3      915.26      939.02      8.35 o 
   3   7   3        3.52        3.87      0.91 o 
   4   7   3      892.93      862.76     19.74 o 
   5   7   3       50.94       66.51      3.70 o 
   6   7   3      114.94      123.75      5.96 o 
   7   7   3       12.13       12.91      2.84 o 
   8   7   3       30.99       28.62      3.92 o 
  -8   8   3      229.89      219.84      6.42 o 
  -7   8   3       21.77       21.55      2.37 o 
  -6   8   3       63.91       54.34      2.66 o 
  -5   8   3       40.92       34.74      2.12 o 
  -4   8   3      462.29      453.89     10.69 o 
  -3   8   3      136.34      133.18      3.74 o 
  -2   8   3     1012.40     1011.74     10.17 o 
  -1   8   3      223.98      195.80      3.98 o 
   0   8   3       95.23       84.76      3.11 o 
   1   8   3       71.32       78.60      1.94 o 
   2   8   3     1258.04     1332.37     15.59 o 
   3   8   3        6.85        5.01      0.95 o 
   4   8   3      582.83      643.76     10.56 o 
   5   8   3       45.99       51.81      4.25 o 
   6   8   3        2.64        3.03      1.97 o 
   7   8   3        6.57        4.48      2.48 o 
  -8   9   3        9.11        7.77      1.97 o 
  -7   9   3       71.21       66.82      4.06 o 
  -6   9   3        7.16        4.08      1.50 o 
  -5   9   3      144.28      145.92      6.04 o 
  -4   9   3      116.53      115.65      3.38 o 
  -3   9   3       54.12       48.97      2.63 o 
  -2   9   3       77.57       89.99      3.57 o 
  -1   9   3       28.40       27.76      2.64 o 
   0   9   3       68.72       89.05      3.18 o 
   1   9   3      702.22      749.72     11.53 o 
   2   9   3      810.62      875.00      9.50 o 
   3   9   3        0.05        1.59      0.94 o 
   4   9   3     1250.51     1263.99     45.16 o 
   5   9   3        4.47        5.74      1.54 o 
   6   9   3        0.26        1.40      1.86 o 
   7   9   3        2.09        2.93      2.87 o 
  -7  10   3        2.80        5.24      1.78 o 
  -6  10   3        0.36        0.64      1.20 o 
  -5  10   3      107.76      114.56      3.68 o 
  -4  10   3        1.37        1.67      1.05 o 
  -3  10   3       51.82       42.90      2.61 o 
  -2  10   3        6.46        6.15      1.78 o 
  -1  10   3       23.49       20.77      1.64 o 
   0  10   3      574.40      552.33      8.19 o 
   1  10   3       13.28       15.30      1.58 o 
   2  10   3       17.58       15.90      1.45 o 
   3  10   3       75.16       69.40      2.57 o 
   4  10   3      109.79       98.79      5.65 o 
   5  10   3        1.80        0.40      1.39 o 
   6  10   3       40.72       46.20      4.34 o 
   7  10   3        0.79       -2.21      2.30 o 
  -7  11   3        2.77        1.23      1.64 o 
  -6  11   3        0.14        1.51      1.36 o 
  -5  11   3      107.53       95.11      3.49 o 
  -4  11   3       61.91       58.36      2.79 o 
  -3  11   3       63.80       53.64      5.15 o 
  -2  11   3       90.55       91.59      6.64 o 
  -1  11   3       62.87       59.58      2.72 o 
   0  11   3      203.61      215.29      7.09 o 
   1  11   3      253.16      271.33      5.69 o 
   2  11   3      174.73      189.58      6.05 o 
   3  11   3      102.57      116.35      5.07 o 
   4  11   3        1.38        4.19      1.57 o 
   5  11   3       27.50       30.11      2.75 o 
   6  11   3        6.06        7.34      5.68 o 
  -6  12   3        6.42        3.72      1.86 o 
  -5  12   3       17.40       19.09      2.04 o 
  -4  12   3      137.85      129.06      4.62 o 
  -3  12   3      117.08      109.42      4.16 o 
  -2  12   3        7.06        4.03      1.49 o 
  -1  12   3      793.66      791.56     17.27 o 
   0  12   3       43.32       43.23      2.58 o 
   1  12   3      334.08      333.87      6.64 o 
   2  12   3       17.12       20.33      2.13 o 
   3  12   3        1.31        1.31      1.73 o 
   4  12   3       35.25       33.13      3.33 o 
   5  12   3        0.02       -2.60      1.73 o 
   6  12   3       14.75       13.88      3.95 o 
  -6  13   3       14.21       12.22      2.01 o 
  -5  13   3       17.58       11.94      2.14 o 
  -4  13   3       14.31       10.13      2.08 o 
  -3  13   3        0.29       -0.72      1.24 o 
  -2  13   3      282.59      274.52      6.65 o 
  -1  13   3        0.12       -0.52      1.27 o 
   0  13   3       18.20       16.19      1.91 o 
   1  13   3     1037.87     1102.55     14.37 o 
   2  13   3       98.50      108.37      4.06 o 
   3  13   3       73.05       70.64      4.61 o 
   4  13   3       82.13       84.12      7.66 o 
   5  13   3      121.49      134.02      8.26 o 
  -5  14   3        5.39        7.21      2.07 o 
  -4  14   3       43.01       38.25      3.09 o 
  -3  14   3       54.44       65.62      3.68 o 
  -2  14   3      124.92      134.47      4.87 o 
  -1  14   3       59.80       64.54      8.86 o 
   0  14   3       37.13       39.44      3.38 o 
   1  14   3      175.99      183.52      5.33 o 
   2  14   3       31.85       33.72      2.70 o 
   3  14   3        2.11        3.57      2.24 o 
   4  14   3        9.23       12.20      3.04 o 
  -4  15   3       38.43       41.74      3.36 o 
  -3  15   3        1.47       -0.46      1.47 o 
  -2  15   3        4.62        8.05      2.16 o 
  -1  15   3        6.62        5.31      2.23 o 
   0  15   3        3.43        6.80      2.30 o 
   1  15   3        0.25        0.88      1.53 o 
   2  15   3        1.00        1.99      1.59 o 
   3  15   3      303.85      328.59     23.79 o 
  -3  16   3        0.65        2.75      1.74 o 
  -2  16   3       29.71       34.49      3.60 o 
  -1  16   3        0.03       -1.42      1.63 o 
   0  16   3        4.40        4.19      1.95 o 
   1  16   3        0.55        3.58      2.02 o 
   2  16   3       52.48       55.74      3.62 o 
  -9   0   4        6.97        7.64      3.89 o 
  -8   0   4       79.71       81.97      4.57 o 
  -7   0   4      154.42      170.31      5.97 o 
  -6   0   4       53.32       50.58      4.24 o 
  -5   0   4       72.84       85.54      3.66 o 
  -4   0   4      317.54      288.79      6.45 o 
  -3   0   4      656.32      686.81     14.36 o 
  -2   0   4       68.64       98.42      4.28 o 
  -1   0   4     1392.86     1404.93     22.97 o 
   0   0   4        0.57        0.34      0.57 o 
   1   0   4     4147.60     4398.60     45.91 o 
   2   0   4      161.90      197.53      3.99 o 
   3   0   4       13.39       17.59      0.88 o 
   4   0   4     2245.50     2344.80     43.42 o 
   5   0   4      431.68      464.53     15.33 o 
   6   0   4        2.54        6.71      3.62 o 
   7   0   4        0.64       -1.28      1.52 o 
   8   0   4       52.11       61.00      8.00 o 
  -9   1   4        2.81        3.28      2.31 o 
  -8   1   4       57.24       60.42      2.89 o 
  -7   1   4       13.12       10.96      1.50 o 
  -6   1   4        0.12        0.93      0.76 o 
  -5   1   4       25.58       21.68      1.48 o 
  -4   1   4       19.31       19.93      1.49 o 
  -3   1   4      442.00      395.73      7.10 o 
  -2   1   4     1734.15     1646.30     19.10 o 
  -1   1   4     1075.29     1120.42     13.62 o 
   0   1   4      192.79      209.74      4.01 o 
   1   1   4     2451.68     2483.85     19.36 o 
   2   1   4      126.96      137.67      2.31 o 
   3   1   4     1136.75     1125.84     11.92 o 
   4   1   4       63.05       58.50      3.65 o 
   5   1   4      340.34      341.10      9.13 o 
   6   1   4       21.92       25.53      3.62 o 
   7   1   4       48.75       56.76      3.57 o 
   8   1   4       10.68        7.28      2.19 o 
  -9   2   4       10.47       15.94      3.33 o 
  -8   2   4        1.84        0.27      1.19 o 
  -7   2   4        6.09        6.56      1.36 o 
  -6   2   4        2.60        2.86      0.96 o 
  -5   2   4        0.90        0.90      0.71 o 
  -4   2   4        0.07        0.39      0.72 o 
  -3   2   4     1044.23     1075.72     14.14 o 
  -2   2   4      100.45      118.49      3.38 o 
  -1   2   4      817.88      922.45     31.63 o 
   0   2   4       69.56       79.35      2.07 o 
   1   2   4       95.03      100.31      3.32 o 
   2   2   4     2413.81     2741.44     21.16 o 
   3   2   4       25.34       26.81      1.48 o 
   4   2   4       46.80       51.77      3.67 o 
   5   2   4        0.20        2.22      1.84 o 
   6   2   4        0.17       -2.18      1.45 o 
   7   2   4       48.78       46.33      6.74 o 
   8   2   4        0.17        1.65      1.76 o 
  -9   3   4        8.32       11.76      3.09 o 
  -8   3   4        9.40        8.66      1.92 o 
  -7   3   4        0.89        0.29      0.93 o 
  -6   3   4       18.03       14.88      1.36 o 
  -5   3   4       97.66       74.40      4.16 o 
  -4   3   4       94.83       92.36      2.96 o 
  -3   3   4      385.10      387.32     13.83 o 
  -2   3   4     1241.75     1484.51     23.17 o 
  -1   3   4       17.06       35.21      3.71 o 
   0   3   4      457.02      469.69      6.05 o 
   1   3   4      199.56      196.87      3.08 o 
   2   3   4      168.67      181.66      2.83 o 
   3   3   4      139.21      155.46      3.09 o 
   4   3   4      377.77      351.05      8.53 o 
   5   3   4        9.03        5.82      4.73 o 
   6   3   4      232.70      227.56      6.14 o 
   7   3   4        0.16        1.89      1.73 o 
   8   3   4        1.41       -0.31      1.80 o 
  -9   4   4        8.46        7.29      4.37 o 
  -8   4   4       82.15       80.18      3.80 o 
  -7   4   4       11.27       12.41      1.41 o 
  -6   4   4       37.01       36.72      1.86 o 
  -5   4   4       78.12       84.79      2.98 o 
  -4   4   4      401.96      391.37      5.80 o 
  -3   4   4      352.21      345.83      5.43 o 
  -2   4   4      691.41      783.48     11.13 o 
  -1   4   4        1.43        5.33      2.25 o 
   0   4   4      267.76      257.69      4.18 o 
   1   4   4        8.28       10.02      1.20 o 
   2   4   4      249.54      241.01      5.72 o 
   3   4   4       94.61      100.61      1.99 o 
   4   4   4       67.31       78.59      2.63 o 
   5   4   4        3.12        2.20      1.98 o 
   6   4   4       33.12       30.94      2.74 o 
   7   4   4        0.35        0.52      1.47 o 
   8   4   4        0.25        2.12      2.16 o 
  -9   5   4        0.61        4.64      3.89 o 
  -8   5   4        0.86        0.23      1.29 o 
  -7   5   4        1.58        1.27      0.93 o 
  -6   5   4        2.87        1.75      1.10 o 
  -5   5   4      151.04      151.61      3.75 o 
  -4   5   4      271.10      285.80      5.10 o 
  -3   5   4      322.68      289.74      6.22 o 
  -2   5   4        2.91        0.61      0.84 o 
  -1   5   4     1411.24     1438.25     14.45 o 
   0   5   4     1971.68     2076.55     19.46 o 
   1   5   4      548.69      521.03      5.97 o 
   2   5   4      390.66      359.96      4.65 o 
   3   5   4      374.09      401.88     16.00 o 
   4   5   4     1749.27     1745.78     28.15 o 
   5   5   4        8.68        6.84      2.27 o 
   6   5   4       79.53       88.99      4.08 o 
   7   5   4       36.43       28.45      4.23 o 
   8   5   4        5.73        7.43      2.33 o 
  -8   6   4        1.44        1.42      1.46 o 
  -7   6   4        0.25        0.80      1.06 o 
  -6   6   4      142.59      152.95      4.65 o 
  -5   6   4        0.77        0.86      0.98 o 
  -4   6   4      376.04      410.57      6.21 o 
  -3   6   4      247.08      261.85      6.09 o 
  -2   6   4      247.76      261.25      5.88 o 
  -1   6   4      304.56      350.56      5.44 o 
   0   6   4     1088.98     1190.87     12.62 o 
   1   6   4       47.54       43.07      1.65 o 
   2   6   4      387.36      461.96      5.13 o 
   3   6   4       39.81       41.88      1.93 o 
   4   6   4       46.59       46.79      2.08 o 
   5   6   4      328.55      286.70     11.29 o 
   6   6   4       18.75       18.07      2.38 o 
   7   6   4        7.25        5.38      2.52 o 
   8   6   4       53.35       61.04      5.11 o 
  -8   7   4        8.59        6.86      1.91 o 
  -7   7   4      197.00      210.10      5.12 o 
  -6   7   4        0.06        1.00      0.98 o 
  -5   7   4      494.12      453.54      7.02 o 
  -4   7   4       45.00       50.17      3.38 o 
  -3   7   4        0.02        0.51      1.18 o 
  -2   7   4      159.22      147.22      2.79 o 
  -1   7   4     1261.67     1381.77     15.16 o 
   0   7   4      218.35      222.67      3.75 o 
   1   7   4       45.05       37.06      1.43 o 
   2   7   4     1485.46     1471.97     12.05 o 
   3   7   4       39.22       36.68      2.35 o 
   4   7   4      239.30      240.44      6.52 o 
   5   7   4      113.10      100.37      5.65 o 
   6   7   4      158.15      165.93     12.92 o 
   7   7   4       13.96       16.02      4.51 o 
  -8   8   4       44.86       32.07      3.02 o 
  -7   8   4        0.05        0.39      1.21 o 
  -6   8   4       75.27       73.86      3.06 o 
  -5   8   4       28.41       27.58      2.01 o 
  -4   8   4       33.52       36.27      3.66 o 
  -3   8   4       19.40       17.19      1.77 o 
  -2   8   4      100.24       88.89      2.68 o 
  -1   8   4       14.95       17.35      1.41 o 
   0   8   4       13.84       18.07      1.24 o 
   1   8   4       51.37       42.86      1.58 o 
   2   8   4      239.45      225.37      3.59 o 
   3   8   4      175.27      186.82      6.89 o 
   4   8   4      273.74      289.72      6.24 o 
   5   8   4        5.34        7.10      2.18 o 
   6   8   4       27.96       24.73      3.43 o 
   7   8   4        4.89        5.27      2.36 o 
  -8   9   4       85.98       88.09      4.49 o 
  -7   9   4       39.17       34.96      2.23 o 
  -6   9   4        0.07        1.49      1.25 o 
  -5   9   4       74.05       68.23      2.91 o 
  -4   9   4       94.50       94.07      3.71 o 
  -3   9   4      532.54      526.48      8.76 o 
  -2   9   4      466.68      449.66      9.08 o 
  -1   9   4      524.12      524.99      7.67 o 
   0   9   4        5.61        5.18      1.03 o 
   1   9   4        9.17        7.52      0.94 o 
   2   9   4      417.33      391.32      5.76 o 
   3   9   4       99.92      114.29      3.99 o 
   4   9   4        5.49        7.54      1.65 o 
   5   9   4        7.38        4.29      2.18 o 
   6   9   4      104.03      107.65      6.00 o 
   7   9   4       72.41       67.08      5.34 o 
  -7  10   4       29.98       34.75      2.63 o 
  -6  10   4      157.62      161.86      4.61 o 
  -5  10   4        3.10        2.98      1.34 o 
  -4  10   4        0.08       -0.37      1.15 o 
  -3  10   4      456.02      477.66      8.55 o 
  -2  10   4      306.04      318.85      7.65 o 
  -1  10   4        9.01       11.79      1.45 o 
   0  10   4      325.28      353.18      9.24 o 
   1  10   4       47.99       53.24      2.61 o 
   2  10   4      560.65      576.30     11.81 o 
   3  10   4        1.85        2.25      1.35 o 
   4  10   4        0.15        0.84      1.35 o 
   5  10   4       19.31       20.31      3.22 o 
   6  10   4        6.96        6.95      3.75 o 
  -7  11   4        3.99        2.33      1.80 o 
  -6  11   4        6.09        5.90      1.66 o 
  -5  11   4        5.94        4.67      1.66 o 
  -4  11   4       42.60       42.48      5.23 o 
  -3  11   4        2.47        1.29      1.29 o 
  -2  11   4      144.88      143.29      5.28 o 
  -1  11   4     1059.96     1054.49     16.39 o 
   0  11   4      934.03      999.28     12.64 o 
   1  11   4       35.16       32.70      2.22 o 
   2  11   4      565.85      569.06     17.77 o 
   3  11   4      141.85      138.91      5.57 o 
   4  11   4       44.14       39.35      2.92 o 
   5  11   4        6.48        3.09      2.39 o 
   6  11   4        0.10        0.65      2.23 o 
  -6  12   4       12.44       11.02      1.92 o 
  -5  12   4       32.01       33.19      2.90 o 
  -4  12   4       94.98      103.96      4.32 o 
  -3  12   4       42.73       44.42      3.81 o 
  -2  12   4       92.94       89.22      5.92 o 
  -1  12   4       25.75       30.49      2.81 o 
   0  12   4      121.00      116.03      3.90 o 
   1  12   4      147.59      140.29      4.31 o 
   2  12   4      167.86      163.95     10.35 o 
   3  12   4        0.45        0.34      1.75 o 
   4  12   4        2.97        4.18      2.05 o 
   5  12   4        5.23        4.55      3.40 o 
  -6  13   4        1.57        1.51      1.78 o 
  -5  13   4        0.09        0.26      1.51 o 
  -4  13   4        9.06        7.13      1.89 o 
  -3  13   4        1.65        1.69      1.58 o 
  -2  13   4       12.06       11.26      2.23 o 
  -1  13   4       22.54       16.64      3.80 o 
   0  13   4       14.16       12.84      1.89 o 
   1  13   4       23.32       23.26      2.23 o 
   2  13   4       92.80      110.29      4.08 o 
   3  13   4       38.03       39.26      3.76 o 
   4  13   4       11.48       19.16      7.60 o 
   5  13   4        1.59        2.29      2.31 o 
  -5  14   4       12.66       14.15      2.98 o 
  -4  14   4       35.29       38.72      3.19 o 
  -3  14   4       65.62       70.00      4.50 o 
  -2  14   4        0.04       -0.29      2.27 o 
  -1  14   4      144.75      144.80      5.74 o 
   0  14   4        1.91        2.24      1.77 o 
   1  14   4        0.11        0.88      1.40 o 
   2  14   4      164.74      158.67      6.74 o 
   3  14   4       18.88       23.27      3.44 o 
   4  14   4       55.31       46.53      4.75 o 
  -4  15   4       31.30       23.74      3.17 o 
  -3  15   4        3.33        1.50      1.89 o 
  -2  15   4       12.84       14.05      2.66 o 
  -1  15   4      206.88      213.11      7.22 o 
   0  15   4       84.70       88.87      4.91 o 
   1  15   4       75.29       80.11      3.88 o 
   2  15   4       53.90       61.01      6.87 o 
   3  15   4      138.20      146.48      7.14 o 
  -2  16   4        0.17       -0.77      1.68 o 
  -1  16   4       34.15       41.80      3.90 o 
   0  16   4        0.07       -0.39      1.84 o 
   1  16   4       54.25       60.15      4.30 o 
  -9   1   5        2.53        1.00      2.36 o 
  -8   1   5        7.77        4.43      1.45 o 
  -7   1   5        3.32        5.19      1.30 o 
  -6   1   5        0.22       -0.97      0.99 o 
  -5   1   5      400.19      401.73      8.39 o 
  -4   1   5      960.43     1009.72     14.57 o 
  -3   1   5       33.71       31.24      3.51 o 
  -2   1   5        0.25        2.86      1.97 o 
  -1   1   5      350.27      304.91     11.31 o 
   0   1   5      115.65      147.80      2.85 o 
   1   1   5      170.39      158.12      2.89 o 
   2   1   5      921.81      939.91     12.89 o 
   3   1   5      401.50      405.24      6.00 o 
   4   1   5      228.53      213.30      6.84 o 
   5   1   5       24.50       22.84      3.11 o 
   6   1   5       14.34       11.61      3.08 o 
   7   1   5       21.92       16.52      6.65 o 
   8   1   5        3.03        4.30      2.10 o 
  -9   2   5       15.67       16.92      3.45 o 
  -8   2   5       20.84       22.66      2.13 o 
  -7   2   5        2.75        2.48      1.15 o 
  -6   2   5      101.13       97.38      5.73 o 
  -5   2   5      162.87      154.11      7.60 o 
  -4   2   5      166.46      179.32      5.11 o 
  -3   2   5      120.65       89.63      7.95 o 
  -2   2   5      266.19      340.77     11.46 o 
  -1   2   5     1084.82     1157.54     14.72 o 
   0   2   5      187.27      211.07      4.98 o 
   1   2   5       56.73       77.18      2.01 o 
   2   2   5     2392.40     2556.15     20.38 o 
   3   2   5       82.46      100.42      2.86 o 
   4   2   5        0.53        0.48      1.48 o 
   5   2   5        0.25       -0.02      1.96 o 
   6   2   5       42.78       43.60      4.30 o 
   7   2   5      143.10      133.87      5.29 o 
   8   2   5       77.43       90.81      5.41 o 
  -9   3   5        4.57        5.19      3.62 o 
  -8   3   5        0.13       -0.60      1.21 o 
  -7   3   5       16.43       20.61      2.18 o 
  -6   3   5      107.11      117.49      3.97 o 
  -5   3   5       41.02       34.95      3.00 o 
  -4   3   5      132.96      116.01      4.42 o 
  -3   3   5      307.10      288.05      6.41 o 
  -2   3   5     1686.48     1763.21     21.22 o 
  -1   3   5     1405.51     1359.23     16.83 o 
   0   3   5      234.88      245.95      4.65 o 
   1   3   5     1603.76     1554.01     13.58 o 
   2   3   5      202.64      169.65      2.99 o 
   3   3   5       51.20       49.14      2.19 o 
   4   3   5      258.52      232.82      7.17 o 
   5   3   5       93.14       85.25      4.99 o 
   6   3   5        7.78       10.05      2.00 o 
   7   3   5       21.50       27.44      2.98 o 
   8   3   5       12.37       15.82      2.80 o 
  -9   4   5        9.53        2.54      2.43 o 
  -8   4   5       18.02       22.40      2.50 o 
  -7   4   5       11.24       11.88      1.70 o 
  -6   4   5      155.43      172.55      4.85 o 
  -5   4   5       79.24       94.20     19.83 o 
  -4   4   5        0.50        2.32      1.14 o 
  -3   4   5      299.45      280.66      6.43 o 
  -2   4   5      109.98      106.16      3.68 o 
  -1   4   5      118.61      149.74      3.47 o 
   0   4   5     3433.50     3962.65     34.64 o 
   1   4   5       56.88       46.50      1.67 o 
   2   4   5      107.14      111.96      2.45 o 
   3   4   5      104.41      102.54      3.23 o 
   4   4   5       20.20       18.69      2.49 o 
   5   4   5       87.17       80.18      4.82 o 
   6   4   5       29.41       31.57      4.41 o 
   7   4   5        9.99       12.96      2.47 o 
   8   4   5        1.21        0.69      1.83 o 
  -8   5   5        4.82        3.02      1.63 o 
  -7   5   5      173.86      169.37      4.55 o 
  -6   5   5        1.10        0.79      1.07 o 
  -5   5   5       39.68       41.96      2.97 o 
  -4   5   5       94.68       73.03      6.05 o 
  -3   5   5       16.19       17.89      1.50 o 
  -2   5   5      470.76      479.56      8.54 o 
  -1   5   5        6.03        6.50      1.01 o 
   0   5   5        2.90        1.72      1.08 o 
   1   5   5      306.81      297.41      4.43 o 
   2   5   5      279.28      301.77      4.62 o 
   3   5   5       13.56       14.80      1.73 o 
   4   5   5       63.41       60.57      3.98 o 
   5   5   5        1.03       -0.10      1.78 o 
   6   5   5       15.76       16.54      2.37 o 
   7   5   5       20.58       19.59      2.70 o 
  -8   6   5        1.86        1.26      1.50 o 
  -7   6   5       65.55       69.44      3.17 o 
  -6   6   5      123.01      124.20      3.86 o 
  -5   6   5        0.01        0.56      1.20 o 
  -4   6   5       77.81       80.12      3.87 o 
  -3   6   5       72.79       65.20      3.22 o 
  -2   6   5      380.79      366.99      6.03 o 
  -1   6   5      194.40      214.22      4.34 o 
   0   6   5      429.04      440.56      6.58 o 
   1   6   5       10.22       16.80      1.59 o 
   2   6   5        7.32        6.60      1.21 o 
   3   6   5       38.55       45.62      2.86 o 
   4   6   5      115.84      113.49      4.05 o 
   5   6   5       13.87       14.58      2.07 o 
   6   6   5        6.84        8.46      2.07 o 
   7   6   5        4.89        1.74      2.46 o 
  -8   7   5        4.29        4.60      1.82 o 
  -7   7   5       10.41        9.09      1.69 o 
  -6   7   5       18.99       16.43      2.20 o 
  -5   7   5      689.44      681.44     13.89 o 
  -4   7   5       12.35        7.33      1.78 o 
  -3   7   5      740.13      739.96     31.52 o 
  -2   7   5      171.84      143.14      7.45 o 
  -1   7   5      271.48      267.82      5.07 o 
   0   7   5      225.38      210.59      4.42 o 
   1   7   5       50.14       42.90      2.44 o 
   2   7   5     1645.24     1654.43     14.28 o 
   3   7   5        1.95        2.46      1.01 o 
   4   7   5      197.05      206.96      5.54 o 
   5   7   5        9.76        3.49      1.93 o 
   6   7   5       35.37       31.79      3.71 o 
   7   7   5       32.08       27.10      3.74 o 
  -8   8   5       26.88       27.74      2.98 o 
  -7   8   5       10.97        9.75      1.83 o 
  -6   8   5       22.03       21.96      2.10 o 
  -5   8   5      299.94      315.12      6.89 o 
  -4   8   5      693.81      706.30     16.83 o 
  -3   8   5       15.83       12.20      1.91 o 
  -2   8   5      443.33      422.92     14.53 o 
  -1   8   5       94.34       82.41      2.78 o 
   0   8   5       29.92       34.77      1.71 o 
   1   8   5      330.36      361.72      7.09 o 
   2   8   5       97.23      107.28      2.91 o 
   3   8   5      174.61      166.14      4.76 o 
   4   8   5        2.64        3.26      1.45 o 
   5   8   5       80.88       75.54      4.97 o 
   6   8   5       19.71       18.50      3.28 o 
   7   8   5       64.64       75.85     12.13 o 
  -7   9   5       20.41       16.72      2.15 o 
  -6   9   5        0.10        0.99      1.43 o 
  -5   9   5       40.79       38.87      2.80 o 
  -4   9   5      126.66      136.91      9.87 o 
  -3   9   5     1332.51     1409.78     27.96 o 
  -2   9   5      318.25      309.32      7.66 o 
  -1   9   5       20.06       25.11      1.84 o 
   0   9   5     1025.09     1010.94     17.75 o 
   1   9   5      106.18       95.22      2.50 o 
   2   9   5        5.85        5.76      1.48 o 
   3   9   5      209.62      211.59      5.51 o 
   4   9   5      328.31      329.74      7.11 o 
   5   9   5       32.22       28.63      5.57 o 
   6   9   5        2.40       -0.15      3.95 o 
  -7  10   5       61.94       60.69      4.65 o 
  -6  10   5        7.97        6.56      1.88 o 
  -5  10   5        7.42       11.95      2.04 o 
  -4  10   5       30.34       27.10      2.80 o 
  -3  10   5       10.35        6.77      1.77 o 
  -2  10   5      486.81      503.72     10.21 o 
  -1  10   5      491.47      478.29     12.46 o 
   0  10   5      102.00       94.19      3.34 o 
   1  10   5      101.49      106.54      3.93 o 
   2  10   5      360.36      367.50      8.98 o 
   3  10   5        0.29       -0.22      1.29 o 
   4  10   5      143.08      155.44      5.06 o 
   5  10   5       42.03       33.35      5.81 o 
   6  10   5       84.26       94.44      6.10 o 
  -6  11   5       21.20       19.41      2.58 o 
  -5  11   5        5.41        2.49      2.10 o 
  -4  11   5      175.18      165.64      6.08 o 
  -3  11   5       16.76       15.24      4.17 o 
  -2  11   5        9.20        3.04      1.56 o 
  -1  11   5       46.72       58.87      7.00 o 
   0  11   5        0.09        1.84      1.16 o 
   1  11   5      396.75      415.75     15.35 o 
   2  11   5       36.97       36.20      5.06 o 
   3  11   5       39.99       42.24      3.52 o 
   4  11   5      114.39      129.29      4.81 o 
   5  11   5       12.70       11.20      3.71 o 
  -6  12   5       23.96       30.67      3.03 o 
  -5  12   5       12.43       13.65      2.71 o 
  -4  12   5        1.94        2.41      1.66 o 
  -3  12   5      103.69      107.01      4.99 o 
  -2  12   5        0.03        0.73      1.47 o 
  -1  12   5      127.52      131.99      5.26 o 
   0  12   5      903.88      917.79     12.47 o 
   1  12   5       38.42       37.22      2.55 o 
   2  12   5       52.36       50.22      4.01 o 
   3  12   5        3.23        4.40      2.09 o 
   4  12   5        0.90        4.77      2.35 o 
   5  12   5       28.50       27.52      5.61 o 
  -5  13   5        1.99        4.03      2.63 o 
  -4  13   5        8.01        5.98      2.19 o 
  -3  13   5       91.36      103.41      5.08 o 
  -2  13   5      512.36      519.27     11.41 o 
  -1  13   5      159.66      162.06     10.27 o 
   0  13   5       47.97       49.83      7.80 o 
   1  13   5      350.56      362.66      7.43 o 
   2  13   5        0.43        0.46      1.81 o 
   3  13   5        4.25        6.46      2.53 o 
   4  13   5        0.03       -0.81      1.99 o 
  -4  14   5       39.78       57.15      7.27 o 
  -3  14   5       26.80       28.40      3.23 o 
  -2  14   5       20.00       18.29      2.87 o 
  -1  14   5       54.26       63.74      4.24 o 
   0  14   5      187.30      195.19      6.68 o 
   1  14   5        2.06        0.00      1.39 o 
   2  14   5        0.61       -2.12      1.87 o 
   3  14   5       65.38       71.12      7.29 o 
  -3  15   5        2.35        2.30      1.96 o 
  -2  15   5       27.97       26.19      5.15 o 
  -1  15   5       30.40       37.82      5.37 o 
   0  15   5        1.12        2.92      2.05 o 
   1  15   5       18.98       23.71      3.05 o 
   2  15   5       27.04       24.59      3.67 o 
  -9   0   6       18.67       13.16      3.93 o 
  -8   0   6       17.23       16.70      3.93 o 
  -7   0   6       95.00       86.05      6.41 o 
  -6   0   6      144.59      136.05      7.42 o 
  -5   0   6       49.64       46.74      4.46 o 
  -4   0   6      826.05      931.39     20.32 o 
  -3   0   6      433.76      449.77     12.28 o 
  -2   0   6       11.39       17.85      2.56 o 
  -1   0   6      191.75      219.36      7.33 o 
   0   0   6     1849.35     1820.87     22.62 o 
   1   0   6      144.33      132.30      4.09 o 
   2   0   6       42.56       42.47      2.47 o 
   3   0   6        0.53        0.71      1.86 o 
   4   0   6        1.74       -1.37      2.30 o 
   5   0   6      560.00      520.23     17.71 o 
   6   0   6      540.29      516.61     18.77 o 
   7   0   6        0.02       -0.04      3.84 o 
  -9   1   6        3.71        1.43      2.14 o 
  -8   1   6       56.84       63.67      4.26 o 
  -7   1   6        8.88       10.35      2.21 o 
  -6   1   6      238.80      251.12      7.18 o 
  -5   1   6        4.32        1.51      1.29 o 
  -4   1   6      326.66      355.06     11.35 o 
  -3   1   6      269.84      264.85     12.99 o 
  -2   1   6        9.82       13.30      1.88 o 
  -1   1   6      454.01      423.54     22.64 o 
   0   1   6      711.97      743.46      8.26 o 
   1   1   6      209.18      190.89      3.51 o 
   2   1   6      665.31      684.69      7.84 o 
   3   1   6      112.73      118.75      9.45 o 
   4   1   6       22.70       24.19      3.06 o 
   5   1   6        1.00        0.07      2.12 o 
   6   1   6       10.74       14.69      5.68 o 
   7   1   6       38.21       33.08      4.43 o 
  -9   2   6        8.54        9.81      3.53 o 
  -8   2   6       32.08       33.75      3.36 o 
  -7   2   6        3.86        1.73      1.83 o 
  -6   2   6       51.89       49.53      3.42 o 
  -5   2   6       87.33       85.32      4.01 o 
  -4   2   6        0.53        0.81      1.61 o 
  -3   2   6      158.79      166.11      5.04 o 
  -2   2   6      386.57      450.70     10.89 o 
  -1   2   6       52.19       53.78      8.55 o 
   0   2   6        5.65        5.84      0.89 o 
   1   2   6       69.69       72.14      2.18 o 
   2   2   6       83.86       89.48      2.35 o 
   3   2   6        3.64        0.26      1.50 o 
   4   2   6       43.27       44.42      4.42 o 
   5   2   6        9.92        9.72      2.69 o 
   6   2   6        1.85        3.82      2.53 o 
   7   2   6        5.75        5.04      3.32 o 
  -8   3   6        0.01        2.12      1.87 o 
  -7   3   6       99.79      103.78      5.34 o 
  -6   3   6        8.75        8.81      2.23 o 
  -5   3   6       23.27       23.74      2.43 o 
  -4   3   6       33.43       25.52      6.36 o 
  -3   3   6       10.84        5.14      1.39 o 
  -2   3   6       59.50       65.46      4.59 o 
  -1   3   6        0.96        0.82      0.98 o 
   0   3   6      658.42      697.72      7.97 o 
   1   3   6      249.03      272.44      4.35 o 
   2   3   6       71.72       63.06      2.01 o 
   3   3   6        4.57        5.37      2.54 o 
   4   3   6       41.03       42.03      3.71 o 
   5   3   6       51.13       51.33      5.21 o 
   6   3   6       56.17       56.39      7.55 o 
   7   3   6       29.54       22.05      2.80 o 
  -8   4   6       51.74       58.87      6.47 o 
  -7   4   6        9.30        7.12      2.11 o 
  -6   4   6        2.44        3.19      2.19 o 
  -5   4   6       29.49       35.30      2.93 o 
  -4   4   6       13.17        7.98      2.36 o 
  -3   4   6        0.01       -0.52      2.23 o 
  -2   4   6      561.71      568.77      9.95 o 
  -1   4   6       48.31       49.82      2.19 o 
   0   4   6      952.72      945.20     11.14 o 
   1   4   6        0.23        0.41      0.62 o 
   2   4   6       31.53       26.75      1.45 o 
   3   4   6       79.29       79.80      4.10 o 
   4   4   6       87.64       86.20      4.91 o 
   5   4   6      247.58      239.22      8.28 o 
   6   4   6       35.06       36.12      5.87 o 
   7   4   6        8.08        5.90      2.46 o 
  -8   5   6       24.46       18.92      2.94 o 
  -7   5   6      249.57      264.54      7.92 o 
  -6   5   6       39.22       42.59      3.28 o 
  -5   5   6      180.01      182.19      9.78 o 
  -4   5   6      141.99      124.14      5.41 o 
  -3   5   6      490.65      494.81      9.66 o 
  -2   5   6      229.84      246.45      6.25 o 
  -1   5   6      156.73      134.79      3.91 o 
   0   5   6      278.12      281.83      7.08 o 
   1   5   6       19.86       18.02      1.31 o 
   2   5   6      423.36      436.80      7.54 o 
   3   5   6      503.66      512.09      9.46 o 
   4   5   6      222.20      237.73      7.76 o 
   5   5   6        6.26        4.20      4.44 o 
   6   5   6        1.26        2.39      2.14 o 
   7   5   6        2.64        3.80      1.91 o 
  -8   6   6        1.14       -1.48      1.57 o 
  -7   6   6       39.87       32.77      7.29 o 
  -6   6   6      276.40      278.72      7.98 o 
  -5   6   6       10.88       15.35      2.28 o 
  -4   6   6      106.06       94.19      4.28 o 
  -3   6   6        1.57        4.19      4.55 o 
  -2   6   6      554.97      646.54      8.07 o 
  -1   6   6      142.76      148.75      6.79 o 
   0   6   6       54.12       64.70      3.17 o 
   1   6   6       14.85       14.93      1.04 o 
   2   6   6       89.12       90.07      3.44 o 
   3   6   6       27.08       26.30      2.13 o 
   4   6   6        2.08        2.41      2.10 o 
   5   6   6      256.72      274.87      7.06 o 
   6   6   6       45.07       44.37      5.47 o 
   7   6   6       39.54       35.55      4.21 o 
  -8   7   6        0.66        0.19      1.71 o 
  -7   7   6        3.16        5.11      2.05 o 
  -6   7   6       50.83       53.45      4.02 o 
  -5   7   6      187.73      215.73      9.45 o 
  -4   7   6      336.55      321.57      8.20 o 
  -3   7   6       11.90        9.63      2.47 o 
  -2   7   6       37.71       32.88      3.82 o 
  -1   7   6      306.94      286.37      5.59 o 
   0   7   6       46.07       53.10      2.41 o 
   1   7   6        0.75        0.99      0.82 o 
   2   7   6        0.05        1.63      1.43 o 
   3   7   6        0.45        2.06      1.33 o 
   4   7   6       19.83       19.35      3.19 o 
   5   7   6      108.96      107.80      4.59 o 
   6   7   6       82.03       93.30      9.14 o 
  -7   8   6        1.14        0.60      1.70 o 
  -6   8   6       59.53       63.47     15.57 o 
  -5   8   6        0.09        2.60      1.53 o 
  -4   8   6       33.50       33.10      8.19 o 
  -3   8   6       57.14       49.28      3.42 o 
  -2   8   6       56.89       57.45      3.42 o 
  -1   8   6        6.09        7.44      1.67 o 
   0   8   6       16.54       12.49      1.52 o 
   1   8   6       14.20       17.26      1.93 o 
   2   8   6       50.27       44.64      2.37 o 
   3   8   6       21.35       20.20      1.81 o 
   4   8   6      111.97      112.91      8.27 o 
   5   8   6        1.17        1.87      1.96 o 
   6   8   6       59.93       57.59      4.88 o 
  -7   9   6       18.28       16.91      2.84 o 
  -6   9   6        4.89        6.82      4.77 o 
  -5   9   6       84.94       83.36      5.49 o 
  -4   9   6       31.52       34.38      3.13 o 
  -3   9   6       10.11       11.60      2.11 o 
  -2   9   6       19.75       25.09      5.21 o 
  -1   9   6      264.67      275.39      5.65 o 
   0   9   6      537.97      551.84     14.51 o 
   1   9   6       18.82       20.52      1.44 o 
   2   9   6      176.76      179.55      5.97 o 
   3   9   6       13.04       14.58      2.05 o 
   4   9   6        3.26        4.19      2.17 o 
   5   9   6       60.62       62.92      5.34 o 
   6   9   6       42.97       40.20      4.43 o 
  -6  10   6       44.91       46.17      5.48 o 
  -5  10   6       31.07       29.92      3.17 o 
  -4  10   6        2.49        0.73      1.54 o 
  -3  10   6        0.55       -0.56      1.29 o 
  -2  10   6       89.57       92.40      5.72 o 
  -1  10   6       74.92       70.82      3.84 o 
   0  10   6        9.97        9.25      1.46 o 
   1  10   6       20.73       24.06      2.02 o 
   2  10   6       17.38       13.11      2.45 o 
   3  10   6        4.87        3.27      1.65 o 
   4  10   6      130.24      132.99      6.43 o 
   5  10   6       48.41       56.03      7.05 o 
  -6  11   6        1.46        1.52      1.94 o 
  -5  11   6      150.31      163.38      6.46 o 
  -4  11   6       88.31       86.88      5.30 o 
  -3  11   6      187.42      193.36      6.59 o 
  -2  11   6      128.99      128.98      5.25 o 
  -1  11   6      218.36      216.11      6.66 o 
   0  11   6        0.08        1.13      1.12 o 
   1  11   6      152.84      136.48      5.14 o 
   2  11   6      222.76      226.11      7.49 o 
   3  11   6      162.14      176.92      6.73 o 
   4  11   6       66.93       74.14     11.75 o 
   5  11   6       55.75       65.00      5.41 o 
  -5  12   6        2.70        3.33      4.35 o 
  -4  12   6       26.02       28.53      6.76 o 
  -3  12   6        1.67        2.82      4.75 o 
  -2  12   6       84.18       78.76      8.08 o 
  -1  12   6       38.41       29.72      2.99 o 
   0  12   6      240.40      255.20      7.29 o 
   1  12   6       24.20       27.58      3.27 o 
   2  12   6      221.20      212.85      7.49 o 
   3  12   6       24.61       19.75      3.12 o 
   4  12   6       16.75       32.07      5.30 o 
  -4  13   6        0.05        0.79      1.62 o 
  -3  13   6       42.61       50.27      3.99 o 
  -2  13   6       27.87       27.53      3.93 o 
  -1  13   6       29.47       23.19      3.98 o 
   0  13   6       30.87       29.20      2.99 o 
   1  13   6        6.97        5.49      2.47 o 
   2  13   6        5.01        6.37      2.41 o 
   3  13   6       20.75       15.01      2.93 o 
  -3  14   6       36.20       39.06      3.77 o 
  -2  14   6      229.24      237.80      7.82 o 
  -1  14   6        8.82        6.85      2.36 o 
   0  14   6       13.04       10.30      4.20 o 
   1  14   6        0.02        4.24      3.53 o 
   2  14   6       25.98       22.22      6.69 o 
  -1  15   6       74.74       91.91      6.56 o 
   0  15   6       33.23       40.52      3.70 o 
  -8   1   7        0.92       -1.15      2.92 o 
  -7   1   7        2.30        0.06      2.25 o 
  -6   1   7       40.29       36.62      3.31 o 
  -5   1   7       42.67       47.74      3.39 o 
  -4   1   7        1.10        2.97      1.40 o 
  -3   1   7       22.35       17.89      2.39 o 
  -2   1   7      309.02      305.73      7.09 o 
  -1   1   7      221.42      224.07      7.66 o 
   0   1   7      203.52      201.46      4.00 o 
   1   1   7       35.94       32.72      1.72 o 
   2   1   7       12.69       12.10      1.64 o 
   3   1   7       10.76       11.09      2.53 o 
   4   1   7      158.40      152.52      8.72 o 
   5   1   7       57.48       55.41      4.60 o 
   6   1   7       78.81       61.78     12.04 o 
   7   1   7        4.95        6.56      3.36 o 
  -8   2   7        5.49        2.14      2.04 o 
  -7   2   7        3.66        2.46      1.94 o 
  -6   2   7       58.28       59.81      3.90 o 
  -5   2   7        6.42        3.88      1.58 o 
  -4   2   7       91.66      108.21      4.56 o 
  -3   2   7       34.19       37.72      5.43 o 
  -2   2   7      648.34      610.19     10.74 o 
  -1   2   7      227.33      238.93      5.06 o 
   0   2   7       35.28       33.12      1.75 o 
   1   2   7      218.27      225.13      4.21 o 
   2   2   7        2.77        3.15      1.23 o 
   3   2   7      810.25      777.20     15.12 o 
   4   2   7      414.70      369.29     10.23 o 
   5   2   7        6.34        4.10      2.33 o 
   6   2   7        4.18        6.45      3.03 o 
   7   2   7       19.57       13.72      3.80 o 
  -8   3   7       93.99      106.50      5.55 o 
  -7   3   7        3.45        2.08      1.79 o 
  -6   3   7       26.93       36.03      3.22 o 
  -5   3   7       84.36       90.40      4.45 o 
  -4   3   7        9.48       10.96      2.06 o 
  -3   3   7        8.68        5.46      3.49 o 
  -2   3   7      454.05      461.73     11.97 o 
  -1   3   7      300.62      278.19      5.53 o 
   0   3   7      413.35      431.95      6.43 o 
   1   3   7      675.64      704.66     14.05 o 
   2   3   7      569.87      553.96      8.85 o 
   3   3   7      111.88      106.85      5.42 o 
   4   3   7       30.70       24.65      3.31 o 
   5   3   7        9.36        8.76      2.64 o 
   6   3   7        3.75        4.60      4.20 o 
   7   3   7        5.59        3.32      2.07 o 
  -8   4   7       32.98       29.57      3.54 o 
  -7   4   7        0.83        0.92      1.73 o 
  -6   4   7        6.75        3.51      1.74 o 
  -5   4   7       22.93       30.50      2.96 o 
  -4   4   7       73.28       90.77      5.04 o 
  -3   4   7        8.07        5.97      3.53 o 
  -2   4   7       22.75       22.81      2.98 o 
  -1   4   7       15.46       11.32      1.66 o 
   0   4   7      173.01      191.58      3.99 o 
   1   4   7        3.35        2.05      0.83 o 
   2   4   7       52.74       66.17      3.13 o 
   3   4   7      168.43      173.73      6.77 o 
   4   4   7      254.53      255.03      8.48 o 
   5   4   7       79.23       81.51     10.29 o 
   6   4   7       41.94       45.80      4.70 o 
  -8   5   7        9.16        5.62      4.81 o 
  -7   5   7        1.04        1.81      1.87 o 
  -6   5   7       88.78       88.84      4.73 o 
  -5   5   7       25.50       19.17      2.54 o 
  -4   5   7       92.56       94.21      5.85 o 
  -3   5   7       55.20       62.70      8.55 o 
  -2   5   7       36.11       28.50      2.03 o 
  -1   5   7       64.59       68.61      2.83 o 
   0   5   7        1.70        1.10      0.78 o 
   1   5   7        9.13        6.65      1.01 o 
   2   5   7       20.35       18.38      1.95 o 
   3   5   7      153.48      140.97      9.36 o 
   4   5   7      141.71      138.05      6.42 o 
   5   5   7      115.22      113.71      6.21 o 
   6   5   7       14.15       11.62      2.30 o 
  -7   6   7        0.00       -1.96      1.31 o 
  -6   6   7       28.11       22.03      2.80 o 
  -5   6   7       27.86       17.32      2.53 o 
  -4   6   7      193.30      183.28      6.29 o 
  -3   6   7       84.31       80.03      4.35 o 
  -2   6   7      217.32      198.02      6.81 o 
  -1   6   7        9.74       16.15      1.72 o 
   0   6   7       57.42       41.14      4.30 o 
   1   6   7       36.59       36.26      1.92 o 
   2   6   7      257.41      266.87      7.48 o 
   3   6   7      134.38      124.11      5.74 o 
   4   6   7      378.42      362.63     27.10 o 
   5   6   7       30.14       27.90      3.64 o 
   6   6   7       48.79       46.23      4.31 o 
  -7   7   7       35.74       34.04      5.63 o 
  -6   7   7        0.05       -0.21      1.41 o 
  -5   7   7      139.38      139.84      5.81 o 
  -4   7   7        0.06       -0.97      1.28 o 
  -3   7   7      150.15      154.41      5.69 o 
  -2   7   7      103.99      111.01      3.78 o 
  -1   7   7       36.06       37.37      2.37 o 
   0   7   7      459.82      435.79      6.61 o 
   1   7   7       77.73       78.55      2.83 o 
   2   7   7       44.29       37.47      3.13 o 
   3   7   7       64.61       71.03      4.67 o 
   4   7   7        7.24        4.83      1.74 o 
   5   7   7       25.63       23.13      2.71 o 
   6   7   7       18.46       14.88      3.14 o 
  -7   8   7       14.22        9.53      4.13 o 
  -6   8   7        1.06       -0.61      1.45 o 
  -5   8   7        0.85        1.74      1.59 o 
  -4   8   7       91.70       96.34     13.69 o 
  -3   8   7      104.01       95.45      4.72 o 
  -2   8   7       88.75       90.80      3.39 o 
  -1   8   7        7.87        4.69      1.60 o 
   0   8   7       28.87       29.21      2.44 o 
   1   8   7      102.19       99.63      4.13 o 
   2   8   7      296.37      302.23      6.81 o 
   3   8   7      150.89      152.37      5.14 o 
   4   8   7        2.92        0.85      1.62 o 
   5   8   7       74.82       91.06      5.83 o 
  -6   9   7       26.76       25.40      3.26 o 
  -5   9   7       90.37       98.38      6.25 o 
  -4   9   7       10.62       12.71      5.34 o 
  -3   9   7      230.89      236.41      7.18 o 
  -2   9   7      101.28      102.53      4.57 o 
  -1   9   7       40.81       37.99      2.97 o 
   0   9   7        4.03        5.80      1.58 o 
   1   9   7       73.48       75.14      3.04 o 
   2   9   7       70.14       64.75      2.95 o 
   3   9   7      152.13      148.98      6.38 o 
   4   9   7        0.03        1.14      1.99 o 
   5   9   7        0.93        1.98      2.44 o 
  -6  10   7        0.03       -0.89      1.61 o 
  -5  10   7        0.19        0.94      1.90 o 
  -4  10   7        0.02        0.39      1.48 o 
  -3  10   7       11.05        7.89      2.12 o 
  -2  10   7       52.75       47.74      3.49 o 
  -1  10   7       95.35       89.90      4.37 o 
   0  10   7       17.20       18.20      1.70 o 
   1  10   7        2.56        0.52      1.77 o 
   2  10   7       16.98       22.37      3.00 o 
   3  10   7        0.01       -0.11      1.48 o 
   4  10   7       16.85       16.53      3.18 o 
   5  10   7       37.49       33.83      4.37 o 
  -5  11   7       10.90        9.57      2.03 o 
  -4  11   7        4.91        4.95      2.05 o 
  -3  11   7       19.16       17.67      3.07 o 
  -2  11   7      104.56       97.23      4.86 o 
  -1  11   7        0.17        0.62      2.01 o 
   0  11   7        7.65        5.37      1.46 o 
   1  11   7        0.63       -0.81      1.86 o 
   2  11   7       82.44       75.56      4.74 o 
   3  11   7        8.83        7.09      4.42 o 
   4  11   7       27.73       25.09      5.04 o 
  -5  12   7       13.17       20.15      3.09 o 
  -4  12   7       34.40       33.46      3.49 o 
  -3  12   7        0.51        0.81      1.61 o 
  -2  12   7       57.50       56.25      4.06 o 
  -1  12   7        4.66        3.45      2.12 o 
   0  12   7        8.82        5.29      1.95 o 
   1  12   7        4.71        4.11      2.28 o 
   2  12   7        3.00        2.96      2.21 o 
   3  12   7       53.69       53.85      4.48 o 
  -4  13   7       61.17       56.30      4.44 o 
  -3  13   7       37.55       40.77      5.01 o 
  -2  13   7        6.78       16.55      4.79 o 
  -1  13   7        0.99       -1.20      1.56 o 
   0  13   7       97.24       91.80      4.85 o 
   1  13   7      125.08      143.60      6.56 o 
   2  13   7       25.90       33.62      3.92 o 
  -2  14   7       22.91       23.54      5.65 o 
  -1  14   7       14.29       15.81      2.86 o 
   0  14   7       92.92       95.91      5.19 o 
  -8   0   8        8.68        6.80      3.45 o 
  -7   0   8        5.27        3.05      2.92 o 
  -6   0   8       26.80       36.05      4.77 o 
  -5   0   8        0.24       -0.35      2.03 o 
  -4   0   8      276.15      288.23     11.18 o 
  -3   0   8       85.15       85.96      6.18 o 
  -2   0   8       87.22       85.39      5.70 o 
  -1   0   8     1347.75     1379.31     20.08 o 
   0   0   8       64.43       62.44      4.24 o 
   1   0   8      796.82      770.40     15.26 o 
   2   0   8      156.30      132.48      8.75 o 
   3   0   8        6.32        6.63      3.58 o 
   4   0   8      177.78      189.41     11.22 o 
   5   0   8       34.48       41.04      6.36 o 
   6   0   8       42.52       52.17      7.33 o 
  -8   1   8       14.36       15.73      3.01 o 
  -7   1   8       10.39       11.65      2.46 o 
  -6   1   8        0.03        0.71      2.34 o 
  -5   1   8        3.98        5.75      1.87 o 
  -4   1   8       37.18       41.70      5.39 o 
  -3   1   8      434.82      437.58      9.59 o 
  -2   1   8       71.31       62.52      7.95 o 
  -1   1   8      178.04      182.15      4.75 o 
   0   1   8      879.33      903.30     10.47 o 
   1   1   8      503.06      514.44      7.20 o 
   2   1   8       72.04       68.93      4.59 o 
   3   1   8        5.31        7.46      2.43 o 
   4   1   8        0.10       -1.41      1.98 o 
   5   1   8        6.42        5.15      2.85 o 
   6   1   8        7.53        7.44      3.17 o 
  -8   2   8        2.15       -0.61      1.86 o 
  -7   2   8        4.32        1.08      1.73 o 
  -6   2   8       17.29       16.39      2.62 o 
  -5   2   8        1.00        0.32      1.72 o 
  -4   2   8        0.13       -0.42      1.44 o 
  -3   2   8       51.44       46.63      3.62 o 
  -2   2   8        2.68        2.98      1.56 o 
  -1   2   8       45.63       49.29      2.70 o 
   0   2   8      444.96      457.79      6.84 o 
   1   2   8      343.87      331.39      5.94 o 
   2   2   8      552.86      519.25     12.24 o 
   3   2   8       12.12       10.87      4.44 o 
   4   2   8        0.95        3.36      2.24 o 
   5   2   8       35.04       26.10      3.85 o 
   6   2   8       35.08       28.97      4.38 o 
  -8   3   8        6.96       11.41      2.81 o 
  -7   3   8       31.32       28.47      6.38 o 
  -6   3   8        5.51        2.40      2.96 o 
  -5   3   8       40.71       47.77      7.71 o 
  -4   3   8       90.65       89.97      5.17 o 
  -3   3   8        3.61        2.35      1.53 o 
  -2   3   8       21.12       22.06      2.43 o 
  -1   3   8      103.90       93.56      3.51 o 
   0   3   8       48.13       59.18      3.56 o 
   1   3   8        0.01        0.06      0.92 o 
   2   3   8      337.03      368.52     10.17 o 
   3   3   8      274.06      259.88      8.65 o 
   4   3   8       31.72       23.41      7.71 o 
   5   3   8        0.48        0.73      2.32 o 
   6   3   8       33.77       21.66      3.99 o 
  -7   4   8        1.59        0.83      1.76 o 
  -6   4   8       93.10       82.13      4.84 o 
  -5   4   8       33.18       34.93      8.00 o 
  -4   4   8      158.57      140.70      5.62 o 
  -3   4   8       73.84       72.66      4.09 o 
  -2   4   8      204.59      190.92      5.03 o 
  -1   4   8       83.41       79.83      3.23 o 
   0   4   8        0.86        0.99      0.96 o 
   1   4   8      466.22      452.79      8.46 o 
   2   4   8     1163.09     1088.98     22.71 o 
   3   4   8      116.26      110.52      5.89 o 
   4   4   8      245.38      227.41      9.12 o 
   5   4   8       56.19       59.41      5.09 o 
   6   4   8        6.28        3.39      2.88 o 
  -7   5   8       37.09       43.94      4.06 o 
  -6   5   8        0.02        2.17      1.72 o 
  -5   5   8        0.02       -0.84      1.46 o 
  -4   5   8      230.76      234.72      7.32 o 
  -3   5   8      157.80      163.19     10.67 o 
  -2   5   8      410.76      397.31      8.25 o 
  -1   5   8      130.34      129.07      4.08 o 
   0   5   8        6.76        5.00      1.26 o 
   1   5   8       16.96       13.32      1.98 o 
   2   5   8       33.23       24.52      3.13 o 
   3   5   8      166.70      160.99      6.89 o 
   4   5   8       42.22       36.65      4.01 o 
   5   5   8        1.86        0.27      4.59 o 
   6   5   8       12.64       11.64      3.58 o 
  -7   6   8        1.01       -0.90      1.78 o 
  -6   6   8        0.29        0.72      1.94 o 
  -5   6   8       29.88       24.92      3.00 o 
  -4   6   8        2.66        1.77      1.81 o 
  -3   6   8       37.80       36.93      3.74 o 
  -2   6   8      128.72      130.25      5.22 o 
  -1   6   8       29.06       26.13      2.15 o 
   0   6   8      372.48      342.43      5.97 o 
   1   6   8       44.92       40.14      2.86 o 
   2   6   8       21.56       21.49      2.37 o 
   3   6   8      284.63      304.64      9.45 o 
   4   6   8       62.64       70.80      5.13 o 
   5   6   8       96.57       94.80      8.50 o 
  -7   7   8       15.02       12.22      2.75 o 
  -6   7   8        8.39        5.01      2.03 o 
  -5   7   8       37.46       44.02      5.76 o 
  -4   7   8       27.03       32.10      3.24 o 
  -3   7   8      138.40      137.74     10.84 o 
  -2   7   8        3.23        1.71      1.27 o 
  -1   7   8      110.71       99.99      4.93 o 
   0   7   8       48.70       55.87      2.59 o 
   1   7   8      334.63      307.95      7.13 o 
   2   7   8       37.93       33.42      2.81 o 
   3   7   8       24.60       24.17      3.48 o 
   4   7   8       21.66       22.70      3.57 o 
   5   7   8        7.99        7.61      2.24 o 
  -6   8   8        5.55        3.27      1.96 o 
  -5   8   8        0.78        2.84      3.09 o 
  -4   8   8       92.63       89.11      4.99 o 
  -3   8   8        2.52        1.91      1.79 o 
  -2   8   8       59.81       54.52      5.63 o 
  -1   8   8       24.50       16.73      2.74 o 
   0   8   8       39.29       43.12      2.40 o 
   1   8   8       28.71       30.61      2.72 o 
   2   8   8       32.56       31.71      2.73 o 
   3   8   8        2.18        4.73      3.73 o 
   4   8   8        2.71        1.77      1.70 o 
   5   8   8        6.10        1.70      2.17 o 
  -6   9   8        5.26        3.00      3.14 o 
  -5   9   8       30.02       29.47      4.79 o 
  -4   9   8        1.24        1.24      1.84 o 
  -3   9   8        0.56       -0.22      1.69 o 
  -2   9   8        6.85       11.40      2.43 o 
  -1   9   8       47.73       49.57      3.68 o 
   0   9   8      350.25      330.56      7.85 o 
   1   9   8        2.45        0.62      1.65 o 
   2   9   8        0.44       -0.44      1.30 o 
   3   9   8        0.86       -0.25      1.65 o 
   4   9   8        4.73        3.99      2.48 o 
  -5  10   8        2.98        2.56      2.14 o 
  -4  10   8        1.76        0.56      1.97 o 
  -3  10   8        2.16        2.53      2.07 o 
  -2  10   8       37.01       33.70      2.62 o 
  -1  10   8       69.41       68.19      3.82 o 
   0  10   8       14.17       18.64      1.62 o 
   1  10   8       83.53       86.49      7.18 o 
   2  10   8       33.72       28.59      6.01 o 
   3  10   8       50.95       63.90      4.87 o 
   4  10   8      117.45      122.54      6.64 o 
  -4  11   8       45.07       62.16     15.77 o 
  -3  11   8       15.67       18.40      2.69 o 
  -2  11   8       11.16       10.27      2.94 o 
  -1  11   8       10.97       15.58      2.58 o 
   0  11   8       38.26       46.78      5.92 o 
   1  11   8       19.44       18.66      3.05 o 
   2  11   8       48.11       46.60      4.09 o 
   3  11   8        1.61        9.14      3.84 o 
  -3  12   8        3.79        2.90      2.05 o 
  -2  12   8        0.63        2.68      2.03 o 
  -1  12   8       19.89       17.66      2.76 o 
   0  12   8       16.90       15.59      4.55 o 
   1  12   8       14.36       12.98      2.94 o 
   2  12   8       74.06       94.13     11.71 o 
  -2  13   8        2.91        5.46      2.26 o 
  -1  13   8        4.53        1.71      2.01 o 
   0  13   8        0.62       -1.90      3.00 o 
  -7   1   9        2.98       -0.61      2.65 o 
  -6   1   9        8.02        8.82      2.44 o 
  -5   1   9       29.00       23.75      7.84 o 
  -4   1   9        0.43        0.79      2.36 o 
  -3   1   9      239.90      248.53      7.51 o 
  -2   1   9      700.24      750.10     13.42 o 
  -1   1   9      291.26      301.09      8.26 o 
   0   1   9      537.12      566.97      8.19 o 
   1   1   9       23.49       21.38      3.19 o 
   2   1   9       56.35       55.63      4.51 o 
   3   1   9        0.15        1.49      1.99 o 
   4   1   9       19.48       20.54      3.75 o 
   5   1   9        0.99       -0.36      2.55 o 
  -7   2   9        0.10        0.55      1.96 o 
  -6   2   9       70.96       70.44      4.70 o 
  -5   2   9       12.61        9.89      2.41 o 
  -4   2   9        0.11       -0.46      2.08 o 
  -3   2   9      107.19      119.19     12.35 o 
  -2   2   9       21.87       24.71      3.37 o 
  -1   2   9      446.65      439.63      7.21 o 
   0   2   9      444.77      418.16      8.95 o 
   1   2   9      150.61      154.71      9.23 o 
   2   2   9       21.27       21.13      3.29 o 
   3   2   9       78.44       87.03      6.47 o 
   4   2   9       78.13       77.42      5.65 o 
   5   2   9        0.14       -0.43      2.38 o 
  -7   3   9        1.94        0.39      1.92 o 
  -6   3   9       12.30       11.61      2.62 o 
  -5   3   9      284.82      301.25      8.96 o 
  -4   3   9      123.73      147.11      6.18 o 
  -3   3   9        1.16        2.83      1.96 o 
  -2   3   9       13.45       14.19      1.92 o 
  -1   3   9       13.19       14.48      1.74 o 
   0   3   9      112.43      115.96      3.68 o 
   1   3   9       10.37        8.67      1.93 o 
   2   3   9       51.73       49.58      4.31 o 
   3   3   9       42.19       35.25      5.39 o 
   4   3   9       43.67       40.48      4.40 o 
   5   3   9        0.90        3.03      2.83 o 
  -7   4   9        0.93       -0.86      2.27 o 
  -6   4   9        0.01       -1.69      1.61 o 
  -5   4   9        1.04        1.06      1.79 o 
  -4   4   9        0.01        0.96      1.81 o 
  -3   4   9       90.78       98.55     12.35 o 
  -2   4   9       17.95       17.35      2.10 o 
  -1   4   9      173.35      163.02      4.81 o 
   0   4   9       43.89       42.83      2.41 o 
   1   4   9      197.48      220.76      6.10 o 
   2   4   9        1.89        1.39      2.25 o 
   3   4   9        3.01        4.44      2.67 o 
   4   4   9       32.23       26.79      3.95 o 
   5   4   9        3.03        2.75      2.76 o 
  -6   5   9        0.01        1.81      1.95 o 
  -5   5   9       32.20       27.53      3.34 o 
  -4   5   9       37.26       38.35      3.61 o 
  -3   5   9       44.46       37.24      2.76 o 
  -2   5   9       34.92       31.97      4.01 o 
  -1   5   9       25.88       23.78      2.27 o 
   0   5   9        2.52        2.61      1.21 o 
   1   5   9      154.96      153.41      5.14 o 
   2   5   9       81.00       75.78      5.07 o 
   3   5   9       15.06       19.29      3.34 o 
   4   5   9       20.76       15.59      3.29 o 
   5   5   9        7.76        7.88      3.38 o 
  -6   6   9       44.49       49.77      4.30 o 
  -5   6   9       40.38       35.83      3.65 o 
  -4   6   9        0.03       -1.15      1.52 o 
  -3   6   9        0.26       -0.15      1.24 o 
  -2   6   9       81.23       70.72      3.46 o 
  -1   6   9       52.26       58.27      4.66 o 
   0   6   9      346.87      318.69      6.09 o 
   1   6   9        0.88       -0.70      1.52 o 
   2   6   9       84.04       63.54      4.84 o 
   3   6   9        0.31        2.72      2.31 o 
   4   6   9       22.84       17.34      3.45 o 
  -6   7   9       23.66       20.59      3.19 o 
  -5   7   9        9.42       11.68      2.79 o 
  -4   7   9       28.91       25.97      3.31 o 
  -3   7   9       38.24       35.95      5.88 o 
  -2   7   9      194.53      174.56      5.21 o 
  -1   7   9        9.38        9.65      1.81 o 
   0   7   9       98.09       91.06      3.47 o 
   1   7   9       69.66       67.08      3.79 o 
   2   7   9        4.87        4.30      2.40 o 
   3   7   9       26.86       24.80      3.66 o 
   4   7   9        0.39       -2.38      2.36 o 
  -5   8   9        0.01        2.05      3.58 o 
  -4   8   9       86.54       87.89      5.13 o 
  -3   8   9        3.69        5.29      2.16 o 
  -2   8   9       96.52      105.61      5.17 o 
  -1   8   9        0.03        0.02      1.58 o 
   0   8   9      104.23       98.47      4.38 o 
   1   8   9      132.12      130.94      5.03 o 
   2   8   9      151.14      161.08      7.18 o 
   3   8   9       76.79       79.10      5.62 o 
   4   8   9        4.60        4.47      2.74 o 
  -5   9   9        1.33        2.23      2.18 o 
  -4   9   9        5.11        5.39      2.40 o 
  -3   9   9        6.19        6.74      2.47 o 
  -2   9   9       28.51       30.45      3.30 o 
  -1   9   9       93.64       92.90      4.86 o 
   0   9   9        3.55        2.56      2.69 o 
   1   9   9        3.98        5.30      2.45 o 
   2   9   9       27.00       24.26      6.38 o 
   3   9   9        5.47        5.15      2.42 o 
  -4  10   9       11.83       16.79      3.28 o 
  -3  10   9        0.00        0.13      1.94 o 
  -2  10   9       79.70       89.38      5.52 o 
  -1  10   9        7.59        8.07      2.52 o 
   0  10   9       20.15       25.42      3.13 o 
   1  10   9        0.53        0.81      2.01 o 
   2  10   9       15.00       11.44      4.06 o 
  -3  11   9        7.92        6.83      4.93 o 
  -2  11   9       46.26       53.27      4.46 o 
  -1  11   9        4.22        5.36      3.01 o 
   0  11   9        1.62        2.52      3.62 o 
   1  11   9       14.79       11.28      2.94 o 
  -6   0  10        6.48       12.77      3.93 o 
  -5   0  10        0.97        1.55      3.31 o 
  -4   0  10       38.82       41.74      5.39 o 
  -3   0  10      643.95      663.39     19.04 o 
  -2   0  10      228.19      207.26      9.76 o 
  -1   0  10      516.35      508.62     11.59 o 
   0   0  10      287.86      312.79      8.84 o 
   1   0  10       55.68       84.06      8.00 o 
   2   0  10      213.40      220.56     12.41 o 
   3   0  10        6.45        1.33      3.67 o 
   4   0  10       65.31       58.40      8.04 o 
  -6   1  10        0.30       -0.32      1.88 o 
  -5   1  10       95.41       98.36     11.97 o 
  -4   1  10        6.36        5.29      2.31 o 
  -3   1  10       11.58        8.76      3.64 o 
  -2   1  10       48.17       47.47      4.48 o 
  -1   1  10        5.71        5.54      1.52 o 
   0   1  10      112.91      111.52      3.90 o 
   1   1  10      104.63      101.77      6.01 o 
   2   1  10       78.61       68.32      7.29 o 
   3   1  10        2.13        0.06      2.21 o 
   4   1  10       39.99       46.25      5.02 o 
  -6   2  10        1.56       -1.19      1.79 o 
  -5   2  10       86.28       95.46     16.06 o 
  -4   2  10       31.54       34.40      3.72 o 
  -3   2  10       67.89       71.10      4.67 o 
  -2   2  10      345.69      351.82     12.51 o 
  -1   2  10      194.63      203.98      6.65 o 
   0   2  10        1.42        0.18      1.25 o 
   1   2  10        8.17        8.11      2.64 o 
   2   2  10       31.35       38.27      4.26 o 
   3   2  10        0.48       -1.16      2.32 o 
   4   2  10        9.00        4.85      2.99 o 
  -6   3  10       44.88       45.81      4.39 o 
  -5   3  10       11.65       12.76      3.49 o 
  -4   3  10      124.48      132.69      6.19 o 
  -3   3  10      156.37      177.46      6.81 o 
  -2   3  10       99.32       95.38      7.62 o 
  -1   3  10      118.22      121.60      4.01 o 
   0   3  10       18.27       24.55      2.71 o 
   1   3  10       81.77       82.50      9.52 o 
   2   3  10        2.68        0.55      2.02 o 
   3   3  10       10.79        9.88      3.01 o 
   4   3  10        4.06        4.89      2.68 o 
  -6   4  10       18.65       17.49      3.29 o 
  -5   4  10       31.91       27.46      3.54 o 
  -4   4  10      311.93      304.03     20.39 o 
  -3   4  10        2.35        2.21      1.58 o 
  -2   4  10      188.73      174.64      5.44 o 
  -1   4  10        0.21       -0.26      1.16 o 
   0   4  10        1.20        0.10      1.51 o 
   1   4  10       16.57       20.09      5.46 o 
   2   4  10       58.84       65.71      5.17 o 
   3   4  10       46.71       45.75      4.76 o 
   4   4  10        0.03       -1.33      3.64 o 
  -6   5  10       47.16       50.82     10.18 o 
  -5   5  10       15.18       14.77      3.78 o 
  -4   5  10      109.78      122.13      7.75 o 
  -3   5  10       13.54       11.39      2.10 o 
  -2   5  10        0.08       -0.60      1.35 o 
  -1   5  10       40.59       39.25      2.62 o 
   0   5  10      107.73       94.80      4.35 o 
   1   5  10        7.50        8.51      2.64 o 
   2   5  10        1.08        1.58      2.12 o 
   3   5  10       20.49       13.78      3.40 o 
   4   5  10       44.75       46.21      4.97 o 
  -5   6  10        0.02        0.63      2.21 o 
  -4   6  10       40.87       57.70     10.95 o 
  -3   6  10        0.76       -1.53      1.34 o 
  -2   6  10      217.49      210.00      6.42 o 
  -1   6  10       31.97       29.71      3.20 o 
   0   6  10       50.60       56.46      3.65 o 
   1   6  10       16.54       24.05      5.08 o 
   2   6  10       15.45       16.46      6.29 o 
   3   6  10       49.61       44.69      4.84 o 
  -5   7  10        0.63       -1.26      2.36 o 
  -4   7  10       31.32       36.59      4.24 o 
  -3   7  10        3.96        1.74      2.06 o 
  -2   7  10       18.29       13.78      2.18 o 
  -1   7  10        7.15        6.49      1.65 o 
   0   7  10        5.03        4.06      1.88 o 
   1   7  10       46.22       40.06      4.31 o 
   2   7  10      104.93       95.75      6.22 o 
   3   7  10        3.43        1.55      2.59 o 
  -4   8  10        8.31        8.79      2.67 o 
  -3   8  10       57.28       59.60      4.53 o 
  -2   8  10        1.19        0.77      1.81 o 
  -1   8  10       12.43        9.73      2.78 o 
   0   8  10       71.70       54.50      3.71 o 
   1   8  10        1.08        0.88      2.16 o 
   2   8  10       27.41       27.23      4.01 o 
  -3   9  10       13.27       17.38      3.19 o 
  -2   9  10       29.66       24.31      4.86 o 
  -1   9  10        1.91        1.51      1.63 o 
   0   9  10       89.58       87.10     11.99 o 
   1   9  10       14.87       22.50      3.61 o 
  -2  10  10        0.01       -0.81      2.03 o 
  -1  10  10      148.83      150.60      7.30 o 
   0  10  10       43.94       40.78      4.45 o 
  -5   1  11        5.14        6.77      4.59 o 
  -4   1  11        0.00       -1.36      1.98 o 
  -3   1  11        9.36       10.19      2.76 o 
  -2   1  11        2.84        0.82      1.35 o 
  -1   1  11        0.68        0.79      1.37 o 
   0   1  11        0.30       -0.38      1.76 o 
   1   1  11        0.34        0.03      2.94 o 
   2   1  11        4.55        2.26      2.58 o 
   3   1  11        5.63        5.94      3.05 o 
  -5   2  11       47.69       49.09      4.61 o 
  -4   2  11       70.63       70.72      5.22 o 
  -3   2  11       77.29       91.12      4.51 o 
  -2   2  11       60.39       59.85      3.20 o 
  -1   2  11       11.75       14.47      2.02 o 
   0   2  11      127.72      127.75      6.87 o 
   1   2  11       22.67       20.65      3.68 o 
   2   2  11        7.27        6.05      4.51 o 
   3   2  11       64.48       78.06      6.23 o 
  -5   3  11        3.55        1.83      2.45 o 
  -4   3  11       54.33       43.53      4.23 o 
  -3   3  11        0.39        1.19      1.60 o 
  -2   3  11       12.90       13.70      2.02 o 
  -1   3  11        2.18        1.22      1.45 o 
   0   3  11        3.85        3.72      2.46 o 
   1   3  11        8.27       14.67      3.42 o 
   2   3  11       61.30       72.58      7.13 o 
   3   3  11       33.10       33.14      4.59 o 
  -5   4  11        0.52        1.91      2.54 o 
  -4   4  11       38.14       33.32      3.94 o 
  -3   4  11       47.34       49.76      3.57 o 
  -2   4  11       40.52       46.03      3.35 o 
  -1   4  11       28.47       34.19      3.43 o 
   0   4  11       11.10       14.02      3.45 o 
   1   4  11       34.85       41.13      4.70 o 
   2   4  11        0.32        2.59      2.68 o 
  -4   5  11       15.31       17.64      3.61 o 
  -3   5  11       14.75       14.90      2.47 o 
  -2   5  11        1.78        3.56      1.78 o 
  -1   5  11        1.52        3.47      1.87 o 
   0   5  11       15.88       18.13      2.67 o 
   1   5  11       11.37        8.11      3.00 o 
   2   5  11        0.24       -1.24      2.46 o 
  -4   6  11        2.47        1.85      2.53 o 
  -3   6  11        0.00        0.85      1.73 o 
  -2   6  11        2.10        1.51      1.67 o 
  -1   6  11       17.45       19.61      2.74 o 
   0   6  11       40.62       41.42      3.53 o 
   1   6  11        0.00       -0.43      2.28 o 
  -3   7  11        0.85       -1.13      2.01 o 
  -2   7  11        0.46        0.72      1.95 o 
  -1   7  11       15.27       17.64      4.37 o 
   0   7  11        0.02       -0.05      1.87 o 
   1   7  11        0.67        1.53      2.54 o 
  -1   8  11        1.51       -0.43      2.31 o 
  -3   0  12       23.32       28.66      3.75 o 
  -2   0  12       62.07       58.74      4.89 o 
  -1   0  12       46.14       38.39      6.23 o 
   0   0  12        0.76       -0.53      3.22 o 
   1   0  12       23.56       33.53      6.32 o 
  -3   1  12        0.02        0.13      1.74 o 
  -2   1  12        0.74        0.30      1.44 o 
  -1   1  12        0.70       -0.04      1.71 o 
   0   1  12        4.87        7.51      2.74 o 
   1   1  12       15.24       15.67      3.79 o 
  -3   2  12       20.52       18.82      2.79 o 
  -2   2  12        6.41        4.40      1.77 o 
  -1   2  12        7.98       11.89      2.54 o 
   0   2  12        7.34        8.31      3.18 o 
   1   2  12        3.02        6.61      2.94 o 
  -3   3  12       18.58       17.98      2.72 o 
  -2   3  12        0.32       -0.89      1.51 o 
  -1   3  12        9.66       12.39      2.59 o 
   0   3  12        0.08        2.91      2.69 o 
  -2   4  12       50.52       54.00      4.11 o 
  -1   4  12        0.14        0.35      1.95 o 
                                                 
